# Supplementary material for: Habitat suitability for the soybean aphid, Aphis glycines, and its natural enemies: implications for biological control and soybean protection
Source: Front Plant Sci. 2026 Jun 3;17:1845163. doi: 10.3389/fpls.2026.1845163 (PMC13272387; doi:10.3389/fpls.2026.1845163)
Supplement: Supplementary file 2 [file Table1.xlsx]

## Sheet: Aphis_glycines
Table S1A Occurrence records of Aphis glycines used in the modeling
Species	Latitude	Longitude
Aphis glycines	115.667	39
Aphis glycines	128	47.75
Aphis glycines	113.667	34
Aphis glycines	119.833	33
Aphis glycines	126.167	43.5833
Aphis glycines	122.667	41.25
Aphis glycines	109	36
Aphis glycines	118.25	36.3333
Aphis glycines	121.417	31.1667
Aphis glycines	112.25	37.6667
Aphis glycines	127.75	36.5
Aphis glycines	134.88	53.1
Aphis glycines	126.55	38.01
Aphis glycines	128.48	37.5
Aphis glycines	127.53	37.41
Aphis glycines	128.12	37.29
Aphis glycines	127.59	37.29
Aphis glycines	126.58	37.16
Aphis glycines	126.59	37.15
Aphis glycines	127.03	37.1
Aphis glycines	127.18	37.19
Aphis glycines	128.44	35.29
Aphis glycines	127.29	36.38
Aphis glycines	127.05	36.11
Aphis glycines	129.3	42.54
Aphis glycines	121.22	37.28
Aphis glycines	120.29	36.16
Aphis glycines	120.16	33.29
Aphis glycines	121.39	31.31
Aphis glycines	137.51	36.3
Aphis glycines	126.63	45.75
Aphis glycines	124.8	43.5
Aphis glycines	123.3	40.3
Aphis glycines	118.87	42.28
Aphis glycines	116.24	39.55
Aphis glycines	114.48	38.03
Aphis glycines	117	36.65
Aphis glycines	112.53	37.87
Aphis glycines	119.47	35.42
Aphis glycines	113.65	34.77
Aphis glycines	108.95	34.27
Aphis glycines	117.27	31.87
Aphis glycines	114.32	30.52
Aphis glycines	116.22	30.52
Aphis glycines	120.2	30.27
Aphis glycines	113	28.22
Aphis glycines	106.72	26.57
Aphis glycines	110.28	25.3
Aphis glycines	108.19	22.48
Aphis glycines	102.16	27.54
Aphis glycines	95.31	29.33
Aphis glycines	121.3	25.03
Aphis glycines	126.95	37.42
Aphis glycines	128.07	37.49
Aphis glycines	128.78	35.52
Aphis glycines	135.43	34.84
Aphis glycines	135.43	34.85
Aphis glycines	135.4	34.79
Aphis glycines	135.44	34.86
Aphis glycines	139.89	36.57
Aphis glycines	141.42	39.47

## Sheet: Glycine_max
Table S1B Occurrence records of Glycine max used in the modeling
Species	Latitude	Longitude
Glycine max	21.4758	101.568
Glycine max	21.9574	100.453
Glycine max	26.5602	100.176
Glycine max	34.3833	126.2
Glycine max	23.0653	120.319
Glycine max	24.7083	121.131
Glycine max	23.6675	120.786
Glycine max	24.8839	121.276
Glycine max	21.9992	120.796
Glycine max	23.7669	120.824
Glycine max	22.8933	120.47
Glycine max	23.0844	120.582
Glycine max	24.7306	121.083
Glycine max	23.8572	120.576
Glycine max	24.9317	121.361
Glycine max	23.9806	121.12
Glycine max	26.4667	111.317
Glycine max	35.4875	139.381
Glycine max	35.5542	139.144
Glycine max	35.8469	139.608
Glycine max	36.0053	139.563
Glycine max	36.0855	139.312
Glycine max	36.0457	139.309
Glycine max	36.0284	139.342
Glycine max	35.9896	139.367
Glycine max	34.7667	134.717
Glycine max	34.8833	134.65
Glycine max	35.6333	134.833
Glycine max	34.8667	135.333
Glycine max	35.6	134.5
Glycine max	34.6667	135.833
Glycine max	34.8833	135.2
Glycine max	34.9167	135.233
Glycine max	34.75	135.133
Glycine max	34.95	135.35
Glycine max	34.9	134.967
Glycine max	34.85	134.85
Glycine max	35.4949	140.097
Glycine max	35.5366	140.122
Glycine max	35.5366	140.184
Glycine max	35.3283	140.197
Glycine max	35.4699	140.034
Glycine max	35.37	140.159
Glycine max	35.3033	140.134
Glycine max	35.8201	128.49
Glycine max	37.2237	127.22
Glycine max	30.0311	122.116
Glycine max	48.7859	132.929
Glycine max	54.7918	83.0777
Glycine max	35.4713	127.569
Glycine max	35.6183	126.611
Glycine max	41.1114	123.144
Glycine max	41.2395	124.256
Glycine max	40.1337	116.3
Glycine max	23.8775	121.161
Glycine max	35.6496	139.471
Glycine max	51.5503	105.095
Glycine max	37.9833	140.6
Glycine max	38.3833	140.733
Glycine max	44.8202	132.038
Glycine max	23.8011	120.453
Glycine max	24.8146	121.3
Glycine max	30.0564	122.026
Glycine max	35.3524	136.817
Glycine max	31.0314	121.454
Glycine max	36.5889	117.774
Glycine max	49.1284	130.842
Glycine max	31.9677	120.922
Glycine max	30.277	120.081
Glycine max	31.1883	121.437
Glycine max	30.2093	120.138
Glycine max	36.2092	136.15
Glycine max	30.6314	119.722
Glycine max	27.4391	115.843
Glycine max	29.3689	118.709
Glycine max	30.9705	121.25
Glycine max	36.4239	117.35
Glycine max	28.1979	112.873
Glycine max	23.185	113.363
Glycine max	30.5411	120.973
Glycine max	36.7609	127.261
Glycine max	34.9564	138.408
Glycine max	30.0761	114.945
Glycine max	34.7889	116.832
Glycine max	35.637	139.552
Glycine max	29.4571	118.57
Glycine max	30.9602	121.163
Glycine max	34.6718	134.169
Glycine max	31.8132	119.99
Glycine max	35.5492	129.301
Glycine max	28.6757	121.405
Glycine max	40.012	116.381
Glycine max	37.3787	126.726
Glycine max	31.4656	120.352
Glycine max	36.7322	117.062
Glycine max	29.8896	122.402
Glycine max	36.2825	120.65
Glycine max	36.1791	139.832
Glycine max	51.8243	107.733
Glycine max	52.0128	104.045
Glycine max	36.0832	127.461
Glycine max	37.2201	126.968
Glycine max	35.6872	127.94
Glycine max	35.6595	136.094
Glycine max	37.9028	127.716
Glycine max	39.8644	116.74
Glycine max	39.8919	116.109
Glycine max	53.5681	102.588
Glycine max	37.4588	128.143
Glycine max	52.3248	104.227
Glycine max	29.1625	116.627
Glycine max	43.85	127.637
Glycine max	43.7	127.316
Glycine max	41.406	128.195
Glycine max	41.487	127.905
Glycine max	41.466	126.646
Glycine max	41.416	127.68
Glycine max	44.609	129.858
Glycine max	43.97	128.731
Glycine max	43.76	128.456
Glycine max	43.828	128.706
Glycine max	41.843	126.886
Glycine max	41.448	127.124
Glycine max	41.206	128.266
Glycine max	49.302	129.695
Glycine max	42.6253	123.725
Glycine max	43.239	129.864
Glycine max	43.7	127.139
Glycine max	41.5079	127.266
Glycine max	29.3276	121.942
Glycine max	36.5144	116.947
Glycine max	43.9049	131.546
Glycine max	35.9213	119.367
Glycine max	36.6036	127.23
Glycine max	37.3697	127.155
Glycine max	37.4225	127.063
Glycine max	37.4586	127.172
Glycine max	37.4101	127.178
Glycine max	37.4633	127.164
Glycine max	37.3781	127.061
Glycine max	25.0833	121.367
Glycine max	32.7703	130.752
Glycine max	35.4164	138.876
Glycine max	37.8875	139.054
Glycine max	31.8181	130.467
Glycine max	37.9122	139.251
Glycine max	36.0439	140.562
Glycine max	40.8744	141.352
Glycine max	34.7144	137.692
Glycine max	36.0606	140.242
Glycine max	36.2753	140.491
Glycine max	37.8161	138.874
Glycine max	35.4533	132.939
Glycine max	41.0247	140.351
Glycine max	35.6683	140.517
Glycine max	40.9369	141.327
Glycine max	40.7967	141.326
Glycine max	39.9231	140.02
Glycine max	37.7672	138.934
Glycine max	38.7183	141.104
Glycine max	38.7122	141.076
Glycine max	36.6522	136.67
Glycine max	35.4664	133.188
Glycine max	35.5119	138.74
Glycine max	36.3678	136.446
Glycine max	35.9992	139.921
Glycine max	48.3028	135
Glycine max	37.9342	140.853
Glycine max	34.7376	138.009
Glycine max	33.4313	131.346
Glycine max	38.2356	140.821
Glycine max	35.9148	137.785
Glycine max	38.25	140.833
Glycine max	38.2717	140.859
Glycine max	38.5589	140.304
Glycine max	35.9119	139.221
Glycine max	35.3333	138.567
Glycine max	39.65	140.25
Glycine max	38.3947	140.458
Glycine max	36.4288	127.117
Glycine max	36.3922	126.704
Glycine max	35.8004	128.568
Glycine max	37.7662	119.041
Glycine max	33.1911	129.727
Glycine max	38.4461	141.271
Glycine max	34.45	136.667
Glycine max	35.5204	138.125
Glycine max	36.1021	137.938
Glycine max	36.2279	138
Glycine max	35.7279	137.938
Glycine max	36.2687	138.625
Glycine max	36.3096	138
Glycine max	36.7687	138.625
Glycine max	36.6871	138.25
Glycine max	35.8096	138.062
Glycine max	36.3537	138
Glycine max	36.2279	138.5
Glycine max	36.2687	137.875
Glycine max	35.5613	137.688
Glycine max	36.1871	138.625
Glycine max	35.8946	138.25
Glycine max	35.9763	138.25
Glycine max	33.5435	133.697
Glycine max	33.5909	133.716
Glycine max	36.2077	138.432
Glycine max	36.6214	138.177
Glycine max	37.6901	139.444
Glycine max	36.5621	137.194
Glycine max	37.9133	139.245
Glycine max	36.34	138.377
Glycine max	34.7064	135.926
Glycine max	39.084	139.874
Glycine max	38.7426	139.861
Glycine max	35.1936	136.654
Glycine max	36.2244	137.934
Glycine max	39.0273	139.946
Glycine max	39.0257	139.877
Glycine max	35.6234	139.641
Glycine max	38.9919	139.865
Glycine max	34.7667	135.017
Glycine max	35.5407	139.747
Glycine max	35.5395	139.758
Glycine max	35.5371	139.666
Glycine max	35.6866	140.422
Glycine max	35.6866	140.047
Glycine max	35.7449	140.147
Glycine max	27.2833	87.95
Glycine max	27.8833	85.4667
Glycine max	27.65	87.3667
Glycine max	27.45	87.6167
Glycine max	28.45	83.6667
Glycine max	28.2167	83.9833
Glycine max	30.7556	114.398
Glycine max	23.6883	120.355
Glycine max	24.9948	121.154
Glycine max	32.8908	130.999
Glycine max	34.466	135.827
Glycine max	35.7744	140.054
Glycine max	35.0797	137.166
Glycine max	35.4463	138.613
Glycine max	35.0685	137.173
Glycine max	39.9347	139.875
Glycine max	35.9317	137.628
Glycine max	33.8857	134.379
Glycine max	33.4749	132.999
Glycine max	35.2625	139.005
Glycine max	36.7413	138.158
Glycine max	36.9194	139.93
Glycine max	38.7497	140.762
Glycine max	39.7698	141.298
Glycine max	37.7211	139.842
Glycine max	31.7005	129.738
Glycine max	35.6112	139.392
Glycine max	28.1687	112.955
Glycine max	36.9738	127.028
Glycine max	42.5602	130.708
Glycine max	36.5606	126.372
Glycine max	35.6357	126.765
Glycine max	24.9789	121.003
Glycine max	35.1855	127
Glycine max	48.681	132.986
Glycine max	47.8968	134.989
Glycine max	36.4625	128.841
Glycine max	38.1267	128.283
Glycine max	37.5919	128.668
Glycine max	37.4811	128.65
Glycine max	36.5653	129.336
Glycine max	24.93	121.327
Glycine max	51.3458	128.462
Glycine max	50.7296	128.79
Glycine max	31.4	119.4
Glycine max	31.4367	120.212
Glycine max	31.1729	120.578
Glycine max	31.0691	120.445
Glycine max	31.537	121.294
Glycine max	31.4397	121.173
Glycine max	31.4363	121.164
Glycine max	32.1796	120.096
Glycine max	25.2113	115.779
Glycine max	32.156	118.996
Glycine max	36.3645	120.685
Glycine max	27.2564	113.899
Glycine max	27.639	113.743
Glycine max	29.3728	110.479
Glycine max	27.159	113.854
Glycine max	23.5049	100.699
Glycine max	27.1584	113.832
Glycine max	24.527	114.078
Glycine max	25.6007	115.798
Glycine max	30.6091	119.885
Glycine max	27.2848	115.868
Glycine max	34.7945	113.809
Glycine max	27.1456	113.918
Glycine max	35.6686	127.904
Glycine max	36.1255	120.558
Glycine max	37.4625	121.343
Glycine max	37.3417	122.181
Glycine max	27.7759	116.341
Glycine max	42.7726	131.256
Glycine max	42.746	143.161
Glycine max	36.8661	120.144
Glycine max	35.4607	116.268
Glycine max	21.3619	107.598
Glycine max	10.5089	107.182
Glycine max	39.702	141.154
Glycine max	40.9529	117.963
Glycine max	35.5718	117.712
Glycine max	30.692	111.286
Glycine max	38.8548	139.904
Glycine max	21.3667	107.338
Glycine max	26.843	107.29
Glycine max	38.914	121.615
Glycine max	40.6674	122.235
Glycine max	39.8558	119.415
Glycine max	20.4388	106.162
Glycine max	10.6821	105.082
Glycine max	37.4645	121.448
Glycine max	40.6426	140.595
Glycine max	34.0856	74.805
Glycine max	19.8834	102.135
Glycine max	40.4971	112.588
Glycine max	25.5833	91.6333
Glycine max	26.117	99.95
Glycine max	22.3945	103.839
Glycine max	21.6547	106.452
Glycine max	25.4248	106.751
Glycine max	35.2619	117.958
Glycine max	39.1539	127.446
Glycine max	50.2728	127.54
Glycine max	12.2541	109.194
Glycine max	20.1788	106.073
Glycine max	19.799	109.917
Glycine max	22.259	106.809
Glycine max	12.513	109.14
Glycine max	41.289	141.217
Glycine max	35.541	117.92
Glycine max	33.9414	108.843
Glycine max	39.3841	117.044
Glycine max	10.7469	106.676
Glycine max	10.8231	106.63
Glycine max	26.5564	112.326
Glycine max	26.6732	106.6
Glycine max	29.8683	121.544
Glycine max	45.2361	131.981
Glycine max	30.7791	119.79
Glycine max	39.3434	117.362
Glycine max	19.1449	99.6205
Glycine max	22.2497	103.961
Glycine max	26.1641	90.6252
Glycine max	29.5892	79.6467
Glycine max	24.82	121.204
Glycine max	35.3035	127.861
Glycine max	37.4661	126.858
Glycine max	37.3295	128.481
Glycine max	37.2826	128.088
Glycine max	37.9385	124.694
Glycine max	37.3728	128.714
Glycine max	37.8398	127.102
Glycine max	37.5575	127.302
Glycine max	36.5762	128.071
Glycine max	37.0596	128.054
Glycine max	37.1205	128.109
Glycine max	34.8816	126.079
Glycine max	36.6274	127.336
Glycine max	36.0831	129.068
Glycine max	36.2873	126.674
Glycine max	37.0405	128.301
Glycine max	37.0939	128.323
Glycine max	36.472	126.675
Glycine max	35.3961	126.962
Glycine max	34.9836	128.354
Glycine max	37.7476	128.766
Glycine max	36.7542	128.624
Glycine max	36.5471	127.672
Glycine max	35.1102	128.94
Glycine max	38.3815	128.456
Glycine max	37.8113	126.415
Glycine max	36.5647	129.079
Glycine max	36.5844	129.14
Glycine max	36.6298	129.076
Glycine max	38.0844	128.63
Glycine max	37.6402	128.507
Glycine max	37.0888	127.791
Glycine max	37.0801	128.172
Glycine max	39.8227	116.226
Glycine max	38.117	114.559
Glycine max	43.326	132.088
Glycine max	46.9408	133.564
Glycine max	33.183	133.15
Glycine max	23.2986	103.494
Glycine max	19.2327	109.851
Glycine max	22.8983	120.551
Glycine max	43	130
Glycine max	42	126
Glycine max	35.5333	127.333
Glycine max	35.8167	127.117
Glycine max	36.1833	126.567
Glycine max	36.5667	126.683
Glycine max	36.85	126.933
Glycine max	31.2	130.6
Glycine max	42.6	142.1
Glycine max	22.6994	104.107
Glycine max	22.5747	104.073
Glycine max	22.5925	104.774
Glycine max	48.4811	135.108
Glycine max	48.0656	104.6
Glycine max	25.5589	100.229
Glycine max	32.4617	130.81
Glycine max	33.045	130.435
Glycine max	37.128	138.684
Glycine max	37.0447	138.559
Glycine max	35.4616	139.434
Glycine max	36.7114	137.059
Glycine max	34.0657	134.559
Glycine max	32.7904	130.741
Glycine max	33.6063	130.418
Glycine max	40.3777	140.059
Glycine max	33.795	132.81
Glycine max	34.6864	135.52
Glycine max	34.1282	130.935
Glycine max	37.75	140.468
Glycine max	36.6952	137.211
Glycine max	35.0449	136.06
Glycine max	34.045	136.185
Glycine max	36.4556	136.45
Glycine max	37.378	138.809
Glycine max	37.128	138.434
Glycine max	35.7116	139.309
Glycine max	35.8782	139.934
Glycine max	36.5448	140.434
Glycine max	37.7947	140.809
Glycine max	39.6278	141.059
Glycine max	39.7111	141.059
Glycine max	44.544	142.434
Glycine max	49.4177	136.837
Glycine max	48.4282	135.412
Glycine max	44.0286	135.441
Glycine max	44.4033	133.138
Glycine max	44.333	132.436
Glycine max	44.4625	131.919
Glycine max	45.1511	131.949
Glycine max	43.742	131.995
Glycine max	43.3285	132.454
Glycine max	49.0774	131.353
Glycine max	45.8602	134.361
Glycine max	44.7891	132.841
Glycine max	44.0906	131.688
Glycine max	43.7311	132.428
Glycine max	43.6214	132.021
Glycine max	43.12	131.476
Glycine max	42.6787	130.956
Glycine max	50.5687	127.444
Glycine max	47.9592	134.845
Glycine max	45.0976	133.53
Glycine max	44.0729	132.17
Glycine max	44.0415	131.542
Glycine max	42.9935	133.297
Glycine max	48.2564	134.816
Glycine max	45.2446	133.665
Glycine max	44.2703	132.628
Glycine max	44.221	132.253
Glycine max	44.1893	131.35
Glycine max	43.022	133.029
Glycine max	48.6273	131.11
Glycine max	48.7249	135.486
Glycine max	44.5317	135.583
Glycine max	44.5522	133.323
Glycine max	44.602	132.035
Glycine max	44.9406	131.876
Glycine max	43.9161	131.971
Glycine max	43.5237	132.155
Glycine max	43.1158	131.253
Glycine max	50.7166	127.569
Glycine max	47.2714	134.467
Glycine max	44.8845	133.232
Glycine max	44.2928	132.066
Glycine max	43.9382	132.54
Glycine max	42.8814	133.053
Glycine max	51.9604	127.905
Glycine max	45.8951	133.943
Glycine max	44.8845	132.995
Glycine max	44.1748	131.871
Glycine max	43.9439	132.236
Glycine max	43.5388	131.878
Glycine max	42.7633	130.784
Glycine max	48.814	135.774
Glycine max	48.2565	135.142
Glycine max	43.7625	135.271
Glycine max	44.5602	132.595
Glycine max	44.1289	132.42
Glycine max	44.7087	131.891
Glycine max	44.4479	131.265
Glycine max	43.1383	133.502
Glycine max	33.55	133.483
Glycine max	40.8153	141.375
Glycine max	40.6231	140.363
Glycine max	35.5204	137.875
Glycine max	36.0204	138.312
Glycine max	35.6871	138.188
Glycine max	35.3096	137.688
Glycine max	35.4763	138.062
Glycine max	35.2279	137.625
Glycine max	35.5204	137.938
Glycine max	33.5409	133.529
Glycine max	36.289	138.282
Glycine max	36.3621	138.23
Glycine max	36.4864	136.864
Glycine max	35.5729	139.518
Glycine max	35.4972	139.754
Glycine max	35.6449	140.034
Glycine max	35.4033	140.322
Glycine max	35.7199	140.247
Glycine max	36.1922	140.311
Glycine max	37.2797	139.992
Glycine max	37.1108	140.184
Glycine max	38.6363	139.704
Glycine max	28.12	119.57
Glycine max	32.78	119.43
Glycine max	39.82	109.96
Glycine max	41.68	125.75
Glycine max	33.3	111.48
Glycine max	25.25	110.28
Glycine max	39.93	116.1
Glycine max	32.95	104.68
Glycine max	44.3	86.22
Glycine max	51.73	126.65
Glycine max	46.4	125.33
Glycine max	46.32	129.55
Glycine max	37.38	121.6
Glycine max	35.05	114.42
Glycine max	47.18	125.9
Glycine max	42.68	125.53
Glycine max	29.6	103.48
Glycine max	41.4	119.63
Glycine max	29.97	121.51
Glycine max	34.22	119.8
Glycine max	37.15	104.07
Glycine max	19.73	110
Glycine max	47.47	126.97
Glycine max	37.6	108.8
Glycine max	31.38	120.98
Glycine max	29.13	110.48
Glycine max	35.7	105.05
Glycine max	30.98	104.28
Glycine max	33.78	120.25
Glycine max	31.75	110.67
Glycine max	35.3	111.67
Glycine max	36.35	114.37
Glycine max	40.77	118.17
Glycine max	25.4	112.95
Glycine max	25.28	112.55
Glycine max	25.42	110.32
Glycine max	37.3	114.52
Glycine max	35.4	109.12
Glycine max	34.2	119.57
Glycine max	29.8	102.85
Glycine max	22.18	111.78
Glycine max	34.17	108.93
Glycine max	24.37	114.48
Glycine max	23.5	100.7
Glycine max	24.78	113.27
Glycine max	19.25	109.05
Glycine max	35.12	108.33
Glycine max	37.7	118.13
Glycine max	40.37	113.75
Glycine max	43.8	87.6
Glycine max	24.52	117.37
Glycine max	33.15	107.33
Glycine max	31.05	110.33
Glycine max	42.93	119.02
Glycine max	43.52	123.5
Glycine max	48.23	126.52
Glycine max	43.32	129.75
Glycine max	41.42	128.2
Glycine max	42.55	124.03
Glycine max	40.67	114.42
Glycine max	31.68	103.85
Glycine max	30.23	119.72
Glycine max	31	103.62
Glycine max	47.58	130.83
Glycine max	42.87	130.37
Glycine max	25.97	119.52
Glycine max	45.77	132.98
Glycine max	46.68	126.1
Glycine max	29.78	118.18
Glycine max	32.32	105.97
Glycine max	28.72	113.58
Glycine max	28.25	113.07
Glycine max	41.9	114
Glycine max	40.4	118.95
Glycine max	46.27	126.28
Glycine max	31.82	121.65
Glycine max	39.85	114.57
Glycine max	43.12	128.9
Glycine max	32.07	110.73
Glycine max	36.85	114.5
Glycine max	28.72	109.65
Glycine max	22.35	106.85
Glycine max	18.63	109.7
Glycine max	25.23	110.2
Glycine max	18.8	110.4
Glycine max	21.77	108.35
Glycine max	19.92	109.68
Glycine max	23.03	112.45
Glycine max	29.22	119.45
Glycine max	22.95	113.35
Glycine max	27.37	117.48
Glycine max	30.6	109.73
Glycine max	44.35	129.47
Glycine max	41.27	125.35
Glycine max	45.22	127.95
Glycine max	40.62	120.72
Glycine max	30.3	118.13
Glycine max	28.68	118.24
Glycine max	39.9084	139.79
Glycine max	32.0808	118.816
Glycine max	35.6899	139.381
Glycine max	35.3392	139.49
Glycine max	25.3458	76.0116
Glycine max	33.6723	116.138
Glycine max	44.1369	133.275
Glycine max	36.7696	126.62
Glycine max	40.1058	116.509
Glycine max	35.0339	127.818
Glycine max	36.0932	126.645
Glycine max	36.4712	127.616
Glycine max	37.6725	128.296
Glycine max	36.3542	126.604
Glycine max	37.6002	128.978
Glycine max	37.6486	129.026
Glycine max	35.0076	128.222
Glycine max	34.795	128.023
Glycine max	36.3612	128.836
Glycine max	33.2947	126.262
Glycine max	36.2854	126.962
Glycine max	37.5517	127.55
Glycine max	36.2853	128.383
Glycine max	36.3648	126.798
Glycine max	36.0981	126.912
Glycine max	37.4729	127.951
Glycine max	37.5214	127.995
Glycine max	37.5891	127.667
Glycine max	37.4495	127.574
Glycine max	36.4326	127.32
Glycine max	36.4343	127.335
Glycine max	36.2941	127.482
Glycine max	36.4361	128.146
Glycine max	36.1381	126.578
Glycine max	36.1598	126.712
Glycine max	36.3661	127.559
Glycine max	36.3947	127.492
Glycine max	36.2791	127.187
Glycine max	36.2716	127.573
Glycine max	36.35	126.569
Glycine max	35.1111	128.71
Glycine max	37.4927	128.041
Glycine max	33.2466	126.422
Glycine max	33.4016	126.798
Glycine max	33.3008	126.676
Glycine max	33.3231	126.771
Glycine max	36.4902	127.958
Glycine max	36.3561	127.792
Glycine max	36.297	127.938
Glycine max	35.0811	127.913
Glycine max	37.4657	128.765
Glycine max	34.7162	128.037
Glycine max	36.4683	128.795
Glycine max	35.0672	128.091
Glycine max	37.5439	128.553
Glycine max	36.4797	128.919
Glycine max	36.4152	126.915
Glycine max	36.0786	126.817
Glycine max	36.4409	126.816
Glycine max	36.4408	128.568
Glycine max	36.2364	127.031
Glycine max	36.1917	126.898
Glycine max	36.4903	128.372
Glycine max	36.0397	127.038
Glycine max	33.3214	126.625
Glycine max	36.4225	128.496
Glycine max	37.8	128.767
Glycine max	34.7769	127.856
Glycine max	37.4049	127.685
Glycine max	37.6833	128.85
Glycine max	34.9019	127.884
Glycine max	37.65	128.65
Glycine max	37.4442	129.043
Glycine max	36.2639	128.29
Glycine max	37.4142	127.342
Glycine max	37.5429	127.858
Glycine max	36.0632	126.728
Glycine max	36.3688	127.268
Glycine max	33.4202	126.34
Glycine max	36.2693	127.307
Glycine max	37.4042	129.126
Glycine max	36.2105	126.609
Glycine max	36.3091	127.16
Glycine max	36.1988	126.728
Glycine max	37.3767	127.854
Glycine max	37.4201	128.429
Glycine max	37.8038	128.225
Glycine max	36.28	128.733
Glycine max	34.9284	128.188
Glycine max	36.4561	127.87
Glycine max	36.4684	126.343
Glycine max	33.2608	126.226
Glycine max	37.8255	128.057
Glycine max	37.7196	128.173
Glycine max	37.5419	128.039
Glycine max	33.3533	126.307
Glycine max	37.6982	128.022
Glycine max	33.4783	126.887
Glycine max	33.5017	126.903
Glycine max	33.4776	126.802
Glycine max	33.4362	126.746
Glycine max	33.2745	126.402
Glycine max	37.5924	128.22
Glycine max	36.3264	128.033
Glycine max	43.223	76.388
Glycine max	34.0905	134.604
Glycine max	25.0879	76.9574
Glycine max	31.2867	121.562
Glycine max	43.85	126.56
Glycine max	35.536	127.582
Glycine max	36.7303	127.99
Glycine max	35.529	127.437
Glycine max	35.486	127.97
Glycine max	37.673	128.387
Glycine max	37.6603	128.378
Glycine max	38.1903	127.492
Glycine max	34.8517	126.089
Glycine max	33.4	134.133
Glycine max	46.38	126.59
Glycine max	24.6441	76.7249
Glycine max	47.9382	135.012
Glycine max	39.6435	76.705
Glycine max	50.0529	127.666
Glycine max	25.2159	121.453
Glycine max	43.2125	76.682
Glycine max	35.0869	133.849
Glycine max	35.2572	133.593
Glycine max	35.0889	134.097
Glycine max	35.0367	134.132
Glycine max	18.8952	99.0177
Glycine max	50.5133	127.811
Glycine max	43.0127	141.517
Glycine max	22.9772	120.227
Glycine max	29.7968	79.6107
Glycine max	39.0035	87.3829
Glycine max	42.9066	79.0396
Glycine max	27.9406	95.293
Glycine max	44.8664	78.212
Glycine max	24.0182	76.3664
Glycine max	44.309	79.1852
Glycine max	43.9533	75.8346
Glycine max	42.9362	79.9097
Glycine max	24.3874	120.656
Glycine max	20.0944	78.6062
Glycine max	24.2022	76.2072
Glycine max	42.5889	84.6447
Glycine max	25.6959	88.6502
Glycine max	43.5503	78.3835
Glycine max	21.6424	81.5317
Glycine max	24.7832	76.3411
Glycine max	31.5015	77.5589
Glycine max	53.1603	69.7697
Glycine max	20.2	78.9195
Glycine max	19.3887	97.9537
Glycine max	20.2942	82.7572
Glycine max	22.7724	78.3535
Glycine max	33.8677	130.835
Glycine max	21.7243	78.178
Glycine max	23.1739	79.9617
Glycine max	22.3917	90.3222
Glycine max	36.0085	139.084
Glycine max	37.4192	140.049
Glycine max	37.2917	140.394
Glycine max	37.5306	140.112
Glycine max	56.0503	92.5135
Glycine max	56.0873	92.415
Glycine max	36.3909	138.264
Glycine max	43.3912	132.166
Glycine max	37.0843	118.066
Glycine max	43.3991	132.22
Glycine max	36.3668	139.736
Glycine max	36.2407	139.653
Glycine max	36.3984	139.661
Glycine max	36.1648	139.686
Glycine max	36.2628	139.684
Glycine max	35.4908	139.741
Glycine max	35.4824	139.291
Glycine max	35.6157	139.166
Glycine max	35.3824	139.016
Glycine max	35.3994	140.335
Glycine max	32.1956	118.99
Glycine max	35.5933	139.235
Glycine max	40.5961	116.622
Glycine max	42.0128	128.198
Glycine max	24.0319	120.533
Glycine max	23.97	120.92
Glycine max	23.1632	120.756
Glycine max	36.1069	127.756
Glycine max	18.1	99
Glycine max	36.4799	140.378
Glycine max	35.97	140.432
Glycine max	35.9636	140.14
Glycine max	36.7784	140.36
Glycine max	36.3604	140.457
Glycine max	36.43	140.551
Glycine max	36.9841	140.392
Glycine max	36.0019	140.014
Glycine max	36.2629	139.838
Glycine max	36.3973	140.574
Glycine max	36.0064	140.261
Glycine max	36.0127	139.997
Glycine max	36.3037	139.943
Glycine max	35.974	140.603
Glycine max	36.129	140.541
Glycine max	36.3175	140.113
Glycine max	35.8697	140.235
Glycine max	35.9119	140.428
Glycine max	35.9391	140.372
Glycine max	35.9422	140.024
Glycine max	35.8049	139.939
Glycine max	35.3728	140.071
Glycine max	42.8491	132.937
Glycine max	42.8499	132.807
Glycine max	42.8699	132.904
Glycine max	44.5579	135.598
Glycine max	38.4651	128.426
Glycine max	44.2437	135.349
Glycine max	44.2616	135.341
Glycine max	44.5292	132.395
Glycine max	45.0512	133.027
Glycine max	44.6387	132.607
Glycine max	44.8573	132.686
Glycine max	48.4801	135.075
Glycine max	50.8189	137.613
Glycine max	48.3923	134.247
Glycine max	49.9581	127.613
Glycine max	43.0994	133.957
Glycine max	43.6412	132.519
Glycine max	49.0758	130.542
Glycine max	49.0286	133.073
Glycine max	48.2357	134.9
Glycine max	19.7441	101.996
Glycine max	35.4478	128.708
Glycine max	38.1972	128.2
Glycine max	36.7916	128.895
Glycine max	35.5431	128.397
Glycine max	36.8203	127.034
Glycine max	35.4816	128.269
Glycine max	35.5474	129.056
Glycine max	35.5636	128.085
Glycine max	36.9436	127.28
Glycine max	35.5753	127.868
Glycine max	38.1609	127.642
Glycine max	35.4524	127.801
Glycine max	36.9652	129.151
Glycine max	38.3041	128.372
Glycine max	38.1346	127.816
Glycine max	37.7565	126.692
Glycine max	35.6094	128.234
Glycine max	37.9274	127.049
Glycine max	35.3354	127.937
Glycine max	36.8281	126.921
Glycine max	37.9591	126.846
Glycine max	36.9536	128.917
Glycine max	37.7249	127.216
Glycine max	35.2698	128.524
Glycine max	36.9281	129.051
Glycine max	35.2058	129.154
Glycine max	36.9669	127.172
Glycine max	36.8364	127.235
Glycine max	37.946	124.629
Glycine max	36.9403	126.556
Glycine max	36.7578	128.299
Glycine max	36.9222	128.552
Glycine max	36.9682	126.646
Glycine max	35.542	128.517
Glycine max	37.7222	126.438
Glycine max	36.801	129.116
Glycine max	36.9808	128.799
Glycine max	35.4438	128.49
Glycine max	35.6047	127.747
Glycine max	35.5983	127.918
Glycine max	37.7978	126.757
Glycine max	35.3078	128.023
Glycine max	38.0641	126.97
Glycine max	38.0442	127.059
Glycine max	37.7974	127.166
Glycine max	38.2317	127.553
Glycine max	36.7812	126.17
Glycine max	36.8758	127.013
Glycine max	36.8453	127.386
Glycine max	36.9399	127.406
Glycine max	37.9822	126.924
Glycine max	35.4294	128.414
Glycine max	35.2081	128.354
Glycine max	36.8861	127.997
Glycine max	36.8249	126.379
Glycine max	36.8116	126.279
Glycine max	35.3736	129.319
Glycine max	36.8128	128.528
Glycine max	36.9382	126.471
Glycine max	35.2203	127.906
Glycine max	35.1833	128.54
Glycine max	35.3016	128.478
Glycine max	36.8986	126.306
Glycine max	36.7636	128.01
Glycine max	38.1981	127.104
Glycine max	35.4552	128.99
Glycine max	36.8085	128.688
Glycine max	35.4252	128.213
Glycine max	35.4445	129.041
Glycine max	36.9354	128.704
Glycine max	37.6556	127.098
Glycine max	35.6035	128.692
Glycine max	35.4733	127.2
Glycine max	36.9131	128.061
Glycine max	36.7375	128.321
Glycine max	36.0398	127.849
Glycine max	37.3621	128.636
Glycine max	37.2757	128.58
Glycine max	37.2903	128.611
Glycine max	35.4559	126.65
Glycine max	37.3323	128.081
Glycine max	37.3508	128.109
Glycine max	35.858	127.984
Glycine max	33.1159	132.816
Glycine max	33.5325	133.666
Glycine max	33.3909	133.291
Glycine max	36.0613	138.125
Glycine max	35.7687	137.688
Glycine max	35.6871	137.75
Glycine max	35.5613	137.562
Glycine max	36.5204	138.25
Glycine max	36.3537	138.5
Glycine max	36.6021	138.25
Glycine max	36.3096	138.375
Glycine max	36.2687	138.438
Glycine max	35.3158	139.278
Glycine max	35.5949	140.134
Glycine max	35.8199	140.397
Glycine max	36.2448	139.544
Glycine max	39.0148	141.615
Glycine max	36.5547	136.699
Glycine max	35.7739	136.196
Glycine max	24.8155	121.005
Glycine max	42.4344	130.7
Glycine max	36.1143	127.327
Glycine max	45.9377	133.732
Glycine max	31.2822	121.219
Glycine max	29.3082	110.786
Glycine max	46.45	122.93
Glycine max	22.4242	114.207
Glycine max	35.0915	136.542
Glycine max	37.9836	126.826
Glycine max	38.2931	127.518
Glycine max	38.3103	127.746
Glycine max	38.3076	127.375
Glycine max	37.8529	126.727
Glycine max	38.2902	127.177
Glycine max	38.2698	127.098
Glycine max	38.4844	128.312
Glycine max	38.3159	127.763
Glycine max	38.3144	127.666
Glycine max	38.2717	127.289
Glycine max	38.154	126.991
Glycine max	36.3537	137.938
Glycine max	36.0204	138.5
Glycine max	36.0613	137.938
Glycine max	35.6871	138.062
Glycine max	34.74	136.5
Glycine max	33.5208	133.344
Glycine max	33.0958	133.094
Glycine max	33.5458	133.331
Glycine max	33.4625	133.481
Glycine max	36.76	137.164
Glycine max	35.4667	134.55
Glycine max	35.5492	139.416
Glycine max	35.0617	139.922
Glycine max	35.5199	140.372
Glycine max	35.8032	140.109
Glycine max	34.9367	139.934
Glycine max	35.86	104.2
Glycine max	30.4979	118.591
Glycine max	34.9356	127.323
Glycine max	34.8075	127.575
Glycine max	37.5874	128.259
Glycine max	34.5459	127.377
Glycine max	34.5275	127.245
Glycine max	38.0475	128.164
Glycine max	36.4296	127.227
Glycine max	37.1027	128.347
Glycine max	34.5487	126.935
Glycine max	35.3286	129.097
Glycine max	35.3499	128.448
Glycine max	34.958	127.444
Glycine max	35.6409	128.328
Glycine max	36.6562	128.127
Glycine max	37.0674	128.449
Glycine max	36.4572	126.659
Glycine max	37.1538	129.033
Glycine max	35.0133	126.858
Glycine max	33.3638	126.358
Glycine max	37.1336	127.117
Glycine max	36.6093	128.819
Glycine max	35.7128	128.166
Glycine max	34.6456	126.955
Glycine max	35.6755	127.386
Glycine max	36.9308	129.298
Glycine max	36.5303	126.615
Glycine max	37.8448	128.237
Glycine max	36.85	128.683
Glycine max	35.7794	128.65
Glycine max	36.1913	127.578
Glycine max	37.4235	126.691
Glycine max	35.9958	127.09
Glycine max	37.319	128.316
Glycine max	35.1734	127.692
Glycine max	37.711	127.408
Glycine max	36.0694	126.903
Glycine max	37.2474	129.067
Glycine max	36.1626	128.994
Glycine max	36.0226	127.652
Glycine max	36.1556	128.394
Glycine max	34.8155	126.11
Glycine max	37.3684	126.859
Glycine max	37.8032	127.781
Glycine max	36.2035	128.453
Glycine max	35.4485	127.665
Glycine max	36.2575	128.599
Glycine max	34.9411	127.048
Glycine max	33.235	126.382
Glycine max	36.9882	126.976
Glycine max	37.1017	128.693
Glycine max	35.2489	127.283
Glycine max	35.6182	128.085
Glycine max	34.9953	127.865
Glycine max	38.4752	128.387
Glycine max	38.0492	127.387
Glycine max	35.9199	126.735
Glycine max	35.8521	128.792
Glycine max	36.5429	126.899
Glycine max	36.0746	128.002
Glycine max	38.1583	127.191
Glycine max	37.8506	127.555
Glycine max	35.4555	126.731
Glycine max	37.9759	127.642
Glycine max	35.1008	128.154
Glycine max	36.0247	127.354
Glycine max	37.0386	128.101
Glycine max	36.9384	127.149
Glycine max	36.8956	127.157
Glycine max	37.1714	128.1
Glycine max	35.9042	127.342
Glycine max	35.9308	129.368
Glycine max	34.8486	128.04
Glycine max	37.4077	128.838
Glycine max	34.5428	127.289
Glycine max	36.9143	128.573
Glycine max	37.1962	128.359
Glycine max	33.5285	126.772
Glycine max	36.1993	128.647
Glycine max	37.165	126.859
Glycine max	35.325	126.888
Glycine max	35.7304	127.534
Glycine max	37.1552	127.448
Glycine max	37.0708	127.34
Glycine max	36.185	127.842
Glycine max	36.0678	127.672
Glycine max	37.3281	127.014
Glycine max	34.5276	126.456
Glycine max	36.2335	128.08
Glycine max	37.6391	128.034
Glycine max	36.776	128.941
Glycine max	35.9753	126.856
Glycine max	36.9614	128.36
Glycine max	35.7881	127.64
Glycine max	34.6079	126.589
Glycine max	37.0606	127.562
Glycine max	35.7764	126.942
Glycine max	37.4283	127.641
Glycine max	36.1248	127.616
Glycine max	37.8065	127.544
Glycine max	37.9377	127.693
Glycine max	35.8366	127.531
Glycine max	34.9454	128.718
Glycine max	37.2909	127.291
Glycine max	36.4631	129.389
Glycine max	36.4718	129.108
Glycine max	36.2136	128.561
Glycine max	36.4694	127.034
Glycine max	35.9823	128.137
Glycine max	38.3684	128.512
Glycine max	36.5183	128.51
Glycine max	38.0532	127.737
Glycine max	37.2221	128.785
Glycine max	36.2302	127.656
Glycine max	36.8365	127.552
Glycine max	38.5721	128.392
Glycine max	38.095	128.568
Glycine max	38.06	127.821
Glycine max	35.8807	128.174
Glycine max	37.1838	128.056
Glycine max	36.4112	127.687
Glycine max	36.9127	129.238
Glycine max	35.6639	128.495
Glycine max	34.8671	128.543
Glycine max	36.2119	128.807
Glycine max	35.1024	127.652
Glycine max	35.6117	127.549
Glycine max	35.0412	127.604
Glycine max	35.5209	128.276
Glycine max	36.8918	128.172
Glycine max	37.9102	128.805
Glycine max	37.935	128.716
Glycine max	37.8544	128.713
Glycine max	35.5253	127.111
Glycine max	37.5038	129.043
Glycine max	36.2803	129.376
Glycine max	35.1033	126.836
Glycine max	37.5321	128.408
Glycine max	37.0609	126.936
Glycine max	35.785	128.33
Glycine max	36.3	126.78
Glycine max	35.2006	126.726
Glycine max	37.7192	126.692
Glycine max	37.1951	127.278
Glycine max	36.2392	127.942
Glycine max	38.3701	128.411
Glycine max	37.7731	127.265
Glycine max	36.8201	128.233
Glycine max	36.2711	128.419
Glycine max	37.4542	126.78
Glycine max	37.4425	126.976
Glycine max	37.3185	128.208
Glycine max	36.3083	129.258
Glycine max	35.5995	128.505
Glycine max	36.7127	129.378
Glycine max	36.9534	126.383
Glycine max	35.2687	128.28
Glycine max	34.8247	126.466
Glycine max	35.6317	128.342
Glycine max	37.8014	127.016
Glycine max	36.733	128.937
Glycine max	36.9501	129.367
Glycine max	35.7083	128.503
Glycine max	35.6609	127.596
Glycine max	36.1119	127.934
Glycine max	34.9547	127.216
Glycine max	36.7938	129.215
Glycine max	38.1154	128.031
Glycine max	38.163	127.899
Glycine max	36.0744	127.927
Glycine max	36.7292	128.111
Glycine max	37.4038	127.659
Glycine max	35.5925	128.908
Glycine max	37.1214	127.928
Glycine max	34.7838	127.19
Glycine max	36.4443	127.579
Glycine max	36.6731	129.241
Glycine max	37.1076	128.015
Glycine max	35.2102	127.8
Glycine max	35.6976	128.068
Glycine max	35.905	127.207
Glycine max	34.7639	127.377
Glycine max	34.7406	127.703
Glycine max	35.1471	127.686
Glycine max	35.7248	128.647
Glycine max	35.8201	129.036
Glycine max	37.3744	128.305
Glycine max	36.9911	128.909
Glycine max	35.3402	127.185
Glycine max	36.7105	126.409
Glycine max	36.814	127.705
Glycine max	38.0654	127.489
Glycine max	36.7887	129.292
Glycine max	36.698	126.863
Glycine max	36.5332	127.062
Glycine max	36.0964	127.522
Glycine max	37.8433	127.624
Glycine max	37.0131	128.76
Glycine max	36.0537	127.531
Glycine max	37.3148	127.809
Glycine max	36.0983	128.12
Glycine max	36.2112	127.671
Glycine max	37.4191	129.091
Glycine max	38.2161	128.122
Glycine max	37.3257	128.711
Glycine max	36.5595	127.165
Glycine max	37.0555	127.108
Glycine max	35.4872	127.891
Glycine max	36.2578	129.041
Glycine max	35.1918	127.153
Glycine max	35.8001	128.177
Glycine max	35.7414	128.183
Glycine max	37.8293	127.676
Glycine max	36.1892	128.229
Glycine max	37.8863	126.863
Glycine max	37.0916	126.818
Glycine max	38.1454	127.322
Glycine max	35.8928	127.65
Glycine max	35.2906	127.355
Glycine max	35.5809	127.818
Glycine max	36.7249	126.591
Glycine max	37.1949	129.105
Glycine max	37.6513	127.67
Glycine max	37.1097	128.629
Glycine max	35.9063	129.416
Glycine max	34.5158	126.699
Glycine max	37.3661	126.832
Glycine max	35.9642	129.197
Glycine max	35.9505	129.541
Glycine max	33.301	126.577
Glycine max	37.0203	127.28
Glycine max	35.9347	128.784
Glycine max	35.547	128.485
Glycine max	37.0136	128.837
Glycine max	33.25	126.488
Glycine max	33.2439	126.241
Glycine max	36.1481	128.551
Glycine max	37.2758	128.983
Glycine max	37.2545	128.846
Glycine max	33.2395	126.544
Glycine max	36.0406	128.568
Glycine max	36.1802	128.304
Glycine max	34.6488	127.359
Glycine max	36.2151	127.202
Glycine max	36.0311	129.15
Glycine max	35.7708	127.061
Glycine max	35.8407	126.825
Glycine max	36.1381	129.391
Glycine max	37.2054	128.731
Glycine max	35.9297	127.858
Glycine max	37.3398	128.432
Glycine max	35.9177	127.218
Glycine max	37.4267	127.84
Glycine max	36.4791	129.188
Glycine max	37.0896	129.124
Glycine max	37.1743	128.644
Glycine max	37.4289	127.414
Glycine max	36.2004	127.44
Glycine max	34.7279	127.185
Glycine max	37.2777	129.309
Glycine max	35.0381	126.469
Glycine max	37.312	127.859
Glycine max	38.078	127.201
Glycine max	36.2862	126.614
Glycine max	38.0976	127.044
Glycine max	36.5212	129.431
Glycine max	36.7165	127.659
Glycine max	35.9602	126.945
Glycine max	38.0032	126.867
Glycine max	38.0548	128.288
Glycine max	37.9518	126.744
Glycine max	38.1953	128.313
Glycine max	36.55	128.933
Glycine max	35.4724	128.55
Glycine max	36.9501	127.695
Glycine max	35.6559	128.937
Glycine max	37.7888	128.924
Glycine max	37.5975	127.5
Glycine max	37.9208	128.66
Glycine max	36.7169	128.813
Glycine max	37.9097	127.981
Glycine max	36.9078	126.616
Glycine max	36.844	126.475
Glycine max	35.603	128.064
Glycine max	37.9159	128.001
Glycine max	38.0488	128.023
Glycine max	36.5085	128.769
Glycine max	35.7278	128.692
Glycine max	35.6008	127.195
Glycine max	36.8273	127.87
Glycine max	23.3765	120.236
Glycine max	50.9769	128.47
Glycine max	23.4411	76.8325
Glycine max	46.1354	81.0475
Glycine max	35.3074	139.516
Glycine max	35.2491	139.628
Glycine max	35.3074	139.178
Glycine max	35.2658	139.591
Glycine max	35.2158	139.066
Glycine max	35.2824	139.116
Glycine max	35.2325	139.116
Glycine max	35.5241	139.228
Glycine max	45.06	131.994
Glycine max	45.22	133.513
Glycine max	44.5231	135.492
Glycine max	37.6248	126.489
Glycine max	43.0204	133.125
Glycine max	35.0628	119.283
Glycine max	43.1873	131.918
Glycine max	31.6213	76.3396
Glycine max	19.5262	78.5396
Glycine max	16.4659	99.8802
Glycine max	14.5368	121.194
Glycine max	35.8644	137.938
Glycine max	23.4979	120.297
Glycine max	33.3614	126.533
Glycine max	35.2808	128.688
Glycine max	36.5435	127.871
Glycine max	38.1592	124.772
Glycine max	34.8417	127.597
Glycine max	37.2658	126.984
Glycine max	22.6942	121.067
Glycine max	34.7408	137.916
Glycine max	39.2767	140.548
Glycine max	36.0998	138.2
Glycine max	35.43	137.82
Glycine max	36.6054	138.071
Glycine max	36.3323	137.993
Glycine max	36.6865	137.974
Glycine max	36.0537	137.902
Glycine max	36.1424	137.901
Glycine max	36.9096	138.369
Glycine max	35.008	138.493
Glycine max	36.7667	138.241
Glycine max	36.5526	138.081
Glycine max	36.5992	139.947
Glycine max	36.5612	138.187
Glycine max	36.5761	138.135
Glycine max	39.4979	140.425
Glycine max	39.7979	140.215
Glycine max	40.15	140.762
Glycine max	39.6716	140.16
Glycine max	39.1792	140.686
Glycine max	39.3089	139.988
Glycine max	39.5863	140.584
Glycine max	39.2051	140.356
Glycine max	37.9135	138.308
Glycine max	39.6456	140.347
Glycine max	39.3025	140.421
Glycine max	39.8258	140.939
Glycine max	34.9585	139.839
Glycine max	35.7045	138.351
Glycine max	39.0136	140.617
Glycine max	39.9755	139.967
Glycine max	39.5714	140.234
Glycine max	35.7282	140.359
Glycine max	35.4366	140.172
Glycine max	35.7116	140.322
Glycine max	36.3794	139.17
Glycine max	36.3742	139.057
Glycine max	44.84	128.6
Glycine max	39.75	122.15
Glycine max	12.2481	109.194
Glycine max	30.5596	114.323
Glycine max	22.823	108.373
Glycine max	40.8182	111.717
Glycine max	44.3124	86.0855
Glycine max	41.417	127.765
Glycine max	41.2667	128
Glycine max	41.4608	126.681
Glycine max	41.2779	128.301
Glycine max	35.3895	127.75
Glycine max	35.8012	128.098
Glycine max	35.4055	127.686
Glycine max	42.4428	129.751
Glycine max	24.45	97.8833
Glycine max	30.9833	78.9333
Glycine max	38.07	114.48
Glycine max	26.32	116.34
Glycine max	40.24	122.42
Glycine max	33.32	106.15
Glycine max	27.17	107.4
Glycine max	32.13	115.05
Glycine max	30.76	116.5
Glycine max	29.57	118.87
Glycine max	39.36	114.71
Glycine max	36.6	113.72
Glycine max	33.22	107.54
Glycine max	36.2	117.08
Glycine max	39.38	111.13
Glycine max	31.86	118.8
Glycine max	33.06	107.03
Glycine max	36.75	114.62
Glycine max	26.72	110.63
Glycine max	37.96	109.29
Glycine max	34.31	108.17
Glycine max	41.24	125.24
Glycine max	38.28	109.73
Glycine max	32.36	113.4
Glycine max	30.27	120.17
Glycine max	35.49	112.85
Glycine max	40.21	116.17
Glycine max	37.6	113.7
Glycine max	41.6	124.86
Glycine max	25.65	119.05
Glycine max	40.02	119.41
Glycine max	39.71	115.83
Glycine max	41.02	117.88
Glycine max	32.14	110.71
Glycine max	29.42	111.13
Glycine max	28.94	117.57
Glycine max	34.71	114.55
Glycine max	40.52	116.15
Glycine max	27.33	118.12
Glycine max	37.2	112.2
Glycine max	31.66	120.83
Glycine max	32.38	109.36
Glycine max	31.37	109.62
Glycine max	33.96	112.03
Glycine max	30.91	116.2
Glycine max	45.04	128.22
Glycine max	45.54	131.87
Glycine max	40.49	115.1
Glycine max	39.59	117.42
Glycine max	29.99	109.48
Glycine max	40.5	117.09
Glycine max	31.37	119.82
Glycine max	27.39	114.61
Glycine max	43.99	129.23
Glycine max	42.78	128.51
Glycine max	36.86	109.32
Glycine max	41.59	119.34
Glycine max	49.17	125.21
Glycine max	37.14	109.67
Glycine max	33.97	107.24
Glycine max	34.56	105.72
Glycine max	37.83	112.52
Glycine max	29.14	120.97
Glycine max	35.14	111.22
Glycine max	31.82	108.62
Glycine max	31.79	115.4
Glycine max	45.97	126.72
Glycine max	37.99	106.2
Glycine max	30.99	120.62
Glycine max	33.98	108.2
Glycine max	35.81	108.01
Glycine max	34.56	110.09
Glycine max	39.83	119.48
Glycine max	48.23	126.48
Glycine max	40.64	109.93
Glycine max	45.76	130.57
Glycine max	28.07	109.56
Glycine max	33.04	111.84
Glycine max	38.46	111.12
Glycine max	43.26	117.54
Glycine max	29.01	114.41
Glycine max	32.08	118.27
Glycine max	46.24	129.72
Glycine max	38.86	115.47
Glycine max	34.38	112.48
Glycine max	37.55	112.15
Glycine max	38.79	113.43
Glycine max	29.61	115.99
Glycine max	29.59	115.78
Glycine max	44.18	125.96
Glycine max	30.19	119.36
Glycine max	25.25	110.05
Glycine max	37.95	110.99
Glycine max	37.35	111.17
Glycine max	30.09	117.02
Glycine max	25.79	114.53
Glycine max	34.61	108.94
Glycine max	38.2597	127.475
Glycine max	35.1656	127.55
Glycine max	37.65	128.125
Glycine max	35.4074	139.141
Glycine max	35.3824	139.616
Glycine max	35.4324	139.516
Glycine max	35.5407	139.291
Glycine max	35.3574	139.528
Glycine max	35.1491	139.116
Glycine max	35.5157	139.453
Glycine max	35.4991	139.091
Glycine max	43.6972	132.157
Glycine max	33.2667	133.233
Glycine max	33.25	133.133
Glycine max	33.5667	133.783
Glycine max	32.95	132.933
Glycine max	32.9167	132.9
Glycine max	34.8	134.917
Glycine max	36.6833	137.133
Glycine max	35.1566	139.08
Glycine max	36.1519	140.237
Glycine max	38.233	140.359
Glycine max	38.2626	140.363
Glycine max	38.1595	139.795
Glycine max	38.0505	140.166
Glycine max	38.1073	140.04
Glycine max	38.299	140.163
Glycine max	38.6033	140.526
Glycine max	38.1362	140.098
Glycine max	34.7422	139.397
Glycine max	38.0173	140.025
Glycine max	37.9781	140.109
Glycine max	38.2213	140.313
Glycine max	37.8551	140.123
Glycine max	38.5424	140.498
Glycine max	38.2509	140.233
Glycine max	38.4113	140.353
Glycine max	38.3992	140.333
Glycine max	40.7182	140.681
Glycine max	41.0209	123.121
Glycine max	33.3939	107.991
Glycine max	9.83722	105.419
Glycine max	15.6697	108.222
Glycine max	11.5456	107.814
Glycine max	13.9675	109.169
Glycine max	12.2078	107.388
Glycine max	12.6217	108.202
Glycine max	13.805	108.784
Glycine max	34.5817	135.843
Glycine max	34.4681	135.969
Glycine max	34.6964	135.917
Glycine max	34.4857	135.719
Glycine max	38.4469	140.927
Glycine max	18.7903	98.9847
Glycine max	31.6339	131.352
Glycine max	35.044	135.571
Glycine max	35.0394	135.481
Glycine max	35.8098	137.937
Glycine max	36.01	139.08
Glycine max	36.14	139.07
Glycine max	31.46	130.74
Glycine max	34.52	136.54
Glycine max	35.97	138.97
Glycine max	31.49	130.99
Glycine max	36.65	139.07
Glycine max	35.7	138.74
Glycine max	35.66	138.5
Glycine max	35.64	138.64
Glycine max	35.58	138.52
Glycine max	34.55	136.42
Glycine max	22.3964	114.109
Glycine max	35.3625	139.219
Glycine max	35.4375	139.244
Glycine max	35.2958	139.481
Glycine max	35.3875	139.356
Glycine max	35.4042	139.281
Glycine max	33.7167	133.317
Glycine max	32.8667	132.717
Glycine max	33.3833	134.033
Glycine max	33.5333	133.917
Glycine max	33.5333	133.233
Glycine max	33.4333	134.017
Glycine max	33.7333	133.533
Glycine max	33.6333	133.75
Glycine max	33.2333	132.85
Glycine max	33.75	133.6
Glycine max	32.8333	132.7
Glycine max	33.6042	133.569
Glycine max	33.3625	133.081
Glycine max	33.5827	134.327
Glycine max	33.9515	134.677
Glycine max	34.115	134.334
Glycine max	34.0689	134.326
Glycine max	34.096	134.555
Glycine max	33.6116	134.323
Glycine max	35.9208	137.781
Glycine max	34.7375	135.106
Glycine max	34.9208	134.854
Glycine max	36.9667	137.583
Glycine max	36.7333	137.433
Glycine max	36.8	137.017
Glycine max	34.8336	137.318
Glycine max	36.85	137.533
Glycine max	36.7833	137.517
Glycine max	36.8333	137.433
Glycine max	36.8333	136.967
Glycine max	36.75	137.167
Glycine max	36.5667	137.117
Glycine max	36.5833	137.333
Glycine max	36.6333	137.267
Glycine max	36.6833	137.267
Glycine max	36.65	137.1
Glycine max	36.6	137.183
Glycine max	36.95	137.65
Glycine max	36.9833	136.767
Glycine max	36.5	137.05
Glycine max	36.85	137.417
Glycine max	36.9333	136.983
Glycine max	36.75	137.3
Glycine max	35.2491	138.978
Glycine max	37.3166	138.964
Glycine max	35.5589	138.495
Glycine max	35.3711	138.968
Glycine max	34.7823	137.384
Glycine max	36.3867	137.608
Glycine max	36.7139	139.101
Glycine max	36.2606	139.503
Glycine max	36.2289	139.407
Glycine max	36.2311	139.682
Glycine max	36.4769	138.779
Glycine max	36.4172	139.048
Glycine max	36.44	138.941
Glycine max	36.3122	139.187
Glycine max	36.5081	138.524
Glycine max	36.5422	138.476
Glycine max	36.0975	140.163
Glycine max	37.6553	140.091
Glycine max	39.4801	140.563
Glycine max	38.8275	141.285
Glycine max	40.0625	141.244
Glycine max	34.7799	134.761
Glycine max	34.8554	134.708
Glycine max	35.0837	134.345
Glycine max	34.3286	136.83
Glycine max	34.8672	134.448
Glycine max	36.3197	136.466
Glycine max	36.3854	136.508
Glycine max	36.3543	136.413
Glycine max	35.0926	137.205
Glycine max	36.635	136.666
Glycine max	42.49	70.2859
Glycine max	49.4167	136.333
Glycine max	43.1711	132.776
Glycine max	40.0333	116.283
Glycine max	27.2833	91.25
Glycine max	28.7	113.6
Glycine max	29.4	113.1
Glycine max	34.4	114.2
Glycine max	33	112.6
Glycine max	30.2	106.4
Glycine max	19	99
Glycine max	32.4	119.5
Glycine max	26.4	116.3
Glycine max	17.9833	102.75
Glycine max	29.3	120.1
Glycine max	27.3833	91.6
Glycine max	31.2	120.6
Glycine max	32.7	109.1
Glycine max	32.9	110.1
Glycine max	18.5167	102.683
Glycine max	32.7	113.4
Glycine max	31.9	109.3
Glycine max	28.15	83.8667
Glycine max	34.6667	73.05
Glycine max	25.9	116
Glycine max	33.7	114.7
Glycine max	32	119.6
Glycine max	29.2	119.5
Glycine max	29.6	105.4
Glycine max	29.4	104.8
Glycine max	33.3	108.3
Glycine max	32.6	112.8
Glycine max	34.4	115.6
Glycine max	32.4	120
Glycine max	33.1	114
Glycine max	33.5	112.5
Glycine max	26.8755	87.8089
Glycine max	29.2	107.6
Glycine max	30.2	105
Glycine max	19	98
Glycine max	33.3	114.3
Glycine max	30.2	105.4
Glycine max	26.8	112.6
Glycine max	33.8	115.5
Glycine max	33.1	108.3
Glycine max	18	99
Glycine max	29.6	104.6
Glycine max	28.2	113
Glycine max	33.9	116.4
Glycine max	27.6667	91.1667
Glycine max	28.4	118
Glycine max	33	114
Glycine max	33.1	111.5
Glycine max	34.1	115.4
Glycine max	27.2667	91.3667
Glycine max	29.3	102.1
Glycine max	36.2243	74.3912
Glycine max	28.9	120.3
Glycine max	28.7	118.3
Glycine max	28.9	120.8
Glycine max	32.4	120.6
Glycine max	30	105
Glycine max	34.5	73.4833
Glycine max	35.6491	71.9
Glycine max	34.4685	73.2
Glycine max	30.9	108.3
Glycine max	28.4	116.3
Glycine max	27.6167	91.5167
Glycine max	24.9	115.7
Glycine max	32.2	119.4
Glycine max	34.9569	72.6619
Glycine max	28.4	115.9
Glycine max	28.9	119.6
Glycine max	29.4	106.4
Glycine max	27.5167	89.8167
Glycine max	34.9583	72.6848
Glycine max	32.2	114.1
Glycine max	28.8	113.1
Glycine max	29.5	120.9
Glycine max	34.6	115.1
Glycine max	35.9	115.2
Glycine max	34.8	114.3
Glycine max	35.1	112.5
Glycine max	32.8	114.9
Glycine max	29.5	109.5
Glycine max	30.2	104.5
Glycine max	31.8	120.6
Glycine max	33.8	113.5
Glycine max	28.4	106.4
Glycine max	28.3	105.4
Glycine max	28.7	115.9
Glycine max	29.2	121.1
Glycine max	28.3	108.4
Glycine max	33.8	111.6
Glycine max	34.9569	72.5196
Glycine max	26.9	112.5
Glycine max	33	114.3
Glycine max	34.8	114.4
Glycine max	34.2	116.1
Glycine max	27.9	115.9
Glycine max	27.3	91.2333
Glycine max	33.1	108.2
Glycine max	28.6	121.3
Glycine max	29.8	107.6
Glycine max	32.1	114.1
Glycine max	29.3	102.3
Glycine max	28.4	117.5
Glycine max	34.7	112.2
Glycine max	28.3	117.2
Glycine max	32.1	115.1
Glycine max	34.4	115.1
Glycine max	33.6	115.2
Glycine max	32.2	108.9
Glycine max	29.2667	82.2
Glycine max	34.9569	72.4101
Glycine max	33	114.7
Glycine max	33.8	113.9
Glycine max	28.3	104.2
Glycine max	18.1333	102.9
Glycine max	30.4	105
Glycine max	33.3	113
Glycine max	18.15	102.7
Glycine max	30.4	107.2
Glycine max	35.1	113.1
Glycine max	35.7214	71.6769
Glycine max	34.6971	72.8167
Glycine max	30.6	107.7
Glycine max	31.9	120.3
Glycine max	32.7	113.3
Glycine max	26.3	110.3
Glycine max	28.3	104.5
Glycine max	34.7872	72.8167
Glycine max	35.2	114.8
Glycine max	28.3	106.4
Glycine max	32	114.9
Glycine max	26.5	115.9
Glycine max	32.3	114.5
Glycine max	29.6	102.8
Glycine max	28.4	105.4
Glycine max	34.5	110.9
Glycine max	34.3332	73.3637
Glycine max	29.1	113.1
Glycine max	28.9	118.8
Glycine max	33.4	114
Glycine max	34	113.8
Glycine max	27.5667	89.6667
Glycine max	33.3	111.5
Glycine max	32.6	114.4
Glycine max	18.1333	102.933
Glycine max	34.2827	72.8167
Glycine max	28.9	120.1
Glycine max	28.4	105
Glycine max	29.4	104.5
Glycine max	33	114.4
Glycine max	26	115.4
Glycine max	27.5833	91.2
Glycine max	30.2	120.3
Glycine max	32	120.9
Glycine max	30	108.1
Glycine max	26.5	118.3
Glycine max	27.3333	91.6167
Glycine max	31.6	120.3
Glycine max	28.7	105
Glycine max	30.3	121.2
Glycine max	27.3	112.8
Glycine max	29.2	105.4
Glycine max	45	135
Glycine max	37	128.417
Glycine max	35.45	138.85
Glycine max	35.8578	140.304
Glycine max	42.7228	124.331
Glycine max	39.7001	140.731
Glycine max	33.9833	132.783
Glycine max	45.8288	126.686
Glycine max	37.4897	127.49
Glycine max	37.5	128.25
Glycine max	41.64	123.484
Glycine max	36.5383	127.347
Glycine max	37.4612	127.75
Glycine max	48.4761	127.972
Glycine max	36.4167	129.083
Glycine max	38.1075	127.714
Glycine max	33	131
Glycine max	37.0372	118.909
Glycine max	35.398	128.625
Glycine max	35.5667	126.85
Glycine max	35.5188	128.78
Glycine max	31.95	130.717
Glycine max	40.6836	141.36
Glycine max	34.65	133.917
Glycine max	37.1	138.25
Glycine max	43.8932	124.661
Glycine max	38.0656	128.173
Glycine max	42.8728	142.441
Glycine max	39.7	141.2
Glycine max	36.6667	128.333
Glycine max	39.723	140.067
Glycine max	37.7593	112.424
Glycine max	33.8364	132.753
Glycine max	29.2113	120.429
Glycine max	35.5	134.233
Glycine max	46.8642	126.855
Glycine max	37.1333	128.217
Glycine max	35.3	138.933
Glycine max	42.4978	126.83
Glycine max	37.697	127.889
Glycine max	35.2408	135.458
Glycine max	36.5	137.5
Glycine max	39.6667	140.25
Glycine max	37.8464	127.187
Glycine max	36.3305	140.288
Glycine max	36.7167	139.683
Glycine max	32.6671	130.693
Glycine max	38.4826	140.379
Glycine max	36.4153	128.161
Glycine max	35.7264	139.484
Glycine max	35.7718	128.81
Glycine max	36.8355	127.49
Glycine max	34.2333	133.783
Glycine max	34.5833	135.617
Glycine max	24.8356	121.192
Glycine max	32.8888	130.745
Glycine max	48.2667	126.6
Glycine max	37.7478	126.776
Glycine max	38.1583	127.415
Glycine max	34.9728	128.324
Glycine max	37.5085	127.831
Glycine max	32.8833	131.1
Glycine max	35	135
Glycine max	34.6667	135.117
Glycine max	34.1667	131.483
Glycine max	48.1083	127.075
Glycine max	38.7967	106.672
Glycine max	34.9355	137.236
Glycine max	37.5897	127.22
Glycine max	46.804	130.426
Glycine max	36.4192	113.197
Glycine max	34.85	136.917
Glycine max	38.9167	141.133
Glycine max	36.5861	128.187
Glycine max	37.2	140.317
Glycine max	40.8047	122.781
Glycine max	36.55	139.733
Glycine max	33.25	130.3
Glycine max	48.8192	128.408
Glycine max	37.3703	128.393
Glycine max	32.9132	130.586
Glycine max	35.7771	140.742
Glycine max	35.003	138.005
Glycine max	43.5072	124.812
Glycine max	39.5333	140.383
Glycine max	31.5	130.417
Glycine max	37.2766	127.983
Glycine max	52.9776	127.362
Glycine max	35	134
Glycine max	43.8484	125.309
Glycine max	37.1838	128.463
Glycine max	47.0157	133.707
Glycine max	36.7599	127.551
Glycine max	37.5081	127.468
Glycine max	36.1168	128.004
Glycine max	36	129
Glycine max	36.7273	127.49
Glycine max	34.1	131.4
Glycine max	36.175	127.776
Glycine max	32.9223	130.586
Glycine max	35.6667	128.617
Glycine max	34.8167	135.417
Glycine max	37.6775	127.75
Glycine max	50.2128	126.816
Glycine max	39.9053	116.599
Glycine max	40.6	141.317
Glycine max	41.7123	124.909
Glycine max	36	136.25
Glycine max	36.6552	127.422
Glycine max	45.75	126.65
Glycine max	37.4596	139.841
Glycine max	42.8206	113.291
Glycine max	32.0833	130.367
Glycine max	36.6464	139.856
Glycine max	35.1333	134.957
Glycine max	34.4833	133.367
Glycine max	41.5353	117.557
Glycine max	37.2391	127.019
Glycine max	40.6	140.467
Glycine max	36.5	126.75
Glycine max	36.8108	127.795
Glycine max	31.4583	131.233
Glycine max	42.3664	142.412
Glycine max	34.8165	136.917
Glycine max	35.4833	137.5
Glycine max	37.1172	127.059
Glycine max	42.7551	142.745
Glycine max	35.4	134.767
Glycine max	33.2	130.367
Glycine max	36.2384	116.841
Glycine max	37.3273	106.04
Glycine max	35.1167	138.917
Glycine max	37.0097	138.651
Glycine max	31.4383	131.05
Glycine max	35.7333	139.567
Glycine max	36.5656	128.725
Glycine max	31.3333	130.933
Glycine max	35.6567	126.917
Glycine max	38.05	139.417
Glycine max	39.4833	141.317
Glycine max	36.7814	127.49
Glycine max	45.7333	127.45
Glycine max	37.2089	126.817
Glycine max	39.2804	141.12
Glycine max	37.5667	127.227
Glycine max	37.7647	127.879
Glycine max	34.8807	110.01
Glycine max	33.8667	130.75
Glycine max	38.1833	139.433
Glycine max	36.0211	128.974
Glycine max	36.4844	127.719
Glycine max	43.2157	124.058
Glycine max	36.7521	127.165
Glycine max	36.5333	136.617
Glycine max	34.0667	134.45
Glycine max	48.9368	128.344
Glycine max	37.4184	127.256
Glycine max	32.8167	130.9
Glycine max	33.5091	115.227
Glycine max	46.8361	130.36
Glycine max	44.3823	125.929
Glycine max	41.0963	123.252
Glycine max	34.5333	135.95
Glycine max	40.5476	124.066
Glycine max	36.6365	137.959
Glycine max	30.9461	121.45
Glycine max	31.6167	130.4
Glycine max	36.25	128.75
Glycine max	35.4515	118.023
Glycine max	34.7908	134.85
Glycine max	37.6504	118.053
Glycine max	42.4642	124.04
Glycine max	40.7142	125.042
Glycine max	36.6002	118.967
Glycine max	37.8581	112.581
Glycine max	37.2271	119.933
Glycine max	33.4167	126.5
Glycine max	36.8152	120.473
Glycine max	37.5318	107.397
Glycine max	37.4537	112.761
Glycine max	41.2014	122.342
Glycine max	37.6673	112.862
Glycine max	36.8314	120.747
Glycine max	40.2215	116.428
Glycine max	43.9747	126.233
Glycine max	48	128
Glycine max	22.9167	93.6833
Glycine max	45.5167	124.533
Glycine max	46.0833	125.983
Glycine max	43.2	125.5
Glycine max	24.262	97.2455
Glycine max	41.7375	126.75
Glycine max	43.6333	126.5
Glycine max	44.95	125.63
Glycine max	17.0362	96.2519
Glycine max	47.3408	123.967
Glycine max	48.3124	125.711
Glycine max	42.9	129.15
Glycine max	40.6306	110.061
Glycine max	45.35	126.283
Glycine max	43	126
Glycine max	42.5411	118.784
Glycine max	47.1167	125.017
Glycine max	47.7833	124.45
Glycine max	47.7333	125.667
Glycine max	50.2771	127.467
Glycine max	48.9	125.667
Glycine max	42.55	129
Glycine max	43.0833	129.767
Glycine max	46.83	130.347
Glycine max	45.75	135.5
Glycine max	24.3802	87.852
Glycine max	44.5882	82.8165
Glycine max	38.5072	125.756
Glycine max	44.2167	126.083
Glycine max	44.1744	128.986
Glycine max	46.3833	127.867
Glycine max	45.9167	126.333
Glycine max	35.95	139.083
Glycine max	44.8667	128.683
Glycine max	48.0308	126.251
Glycine max	43.3092	142.712
Glycine max	45.1833	124.817
Glycine max	48.4833	124.833
[truncated: 440 more rows]

## Sheet: Harmonia_axyridis
Table S1C Occurrence records of Harmonia axyridis used in the modeling
Species	Latitude	Longitude
Harmonia axyridis	55.3802	86.2428
Harmonia axyridis	36.7464	126.441
Harmonia axyridis	33.406	126.259
Harmonia axyridis	36.7302	127.264
Harmonia axyridis	40.0142	116.349
Harmonia axyridis	35.6523	139.446
Harmonia axyridis	37.7415	127.055
Harmonia axyridis	38.2656	140.856
Harmonia axyridis	31.7209	117.011
Harmonia axyridis	35.193	140.11
Harmonia axyridis	35.6782	140.197
Harmonia axyridis	35.6866	140.259
Harmonia axyridis	35.6616	140.222
Harmonia axyridis	35.1983	140.05
Harmonia axyridis	35.8988	139.946
Harmonia axyridis	35.1909	140.121
Harmonia axyridis	35.6782	140.222
Harmonia axyridis	35.7032	140.147
Harmonia axyridis	35.5308	140.15
Harmonia axyridis	35.8249	140.269
Harmonia axyridis	35.7032	140.159
Harmonia axyridis	35.3033	140.409
Harmonia axyridis	35.956	139.846
Harmonia axyridis	35.6028	140.414
Harmonia axyridis	35.1826	140.116
Harmonia axyridis	35.9593	139.85
Harmonia axyridis	35.1675	140.127
Harmonia axyridis	35.7699	140.047
Harmonia axyridis	35.8234	140.27
Harmonia axyridis	35.6449	140.234
Harmonia axyridis	35.6283	140.247
Harmonia axyridis	35.1635	140.155
Harmonia axyridis	35.1983	139.992
Harmonia axyridis	35.2568	140.123
Harmonia axyridis	35.1968	140.141
Harmonia axyridis	35.7366	140.147
Harmonia axyridis	35.7366	140.159
Harmonia axyridis	35.1599	140.198
Harmonia axyridis	35.1893	140.197
Harmonia axyridis	35.2898	140.357
Harmonia axyridis	35.6616	140.234
Harmonia axyridis	35.2	140.143
Harmonia axyridis	35.8239	140.272
Harmonia axyridis	35.7199	139.984
Harmonia axyridis	35.6949	140.184
Harmonia axyridis	35.8315	140.418
Harmonia axyridis	35.7032	140.184
Harmonia axyridis	35.6532	140.247
Harmonia axyridis	35.6465	140.107
Harmonia axyridis	35.8576	140.031
Harmonia axyridis	35.9595	139.85
Harmonia axyridis	35.7032	140.172
Harmonia axyridis	35.2651	140.124
Harmonia axyridis	35.8333	140.27
Harmonia axyridis	35.7116	140.159
Harmonia axyridis	35.5984	140.138
Harmonia axyridis	35.7366	140.209
Harmonia axyridis	35.6949	140.034
Harmonia axyridis	35.1971	140.123
Harmonia axyridis	35.6366	140.234
Harmonia axyridis	35.6949	140.147
Harmonia axyridis	35.8258	140.273
Harmonia axyridis	35.7116	139.997
Harmonia axyridis	35.5966	140.141
Harmonia axyridis	35.7213	140.219
Harmonia axyridis	35.1672	140.135
Harmonia axyridis	35.1967	140.142
Harmonia axyridis	35.6366	140.247
Harmonia axyridis	35.1753	140.096
Harmonia axyridis	35.6532	140.209
Harmonia axyridis	35.9022	139.944
Harmonia axyridis	35.8732	140.099
Harmonia axyridis	35.6532	140.234
Harmonia axyridis	35.7282	140.134
Harmonia axyridis	35.1469	140.156
Harmonia axyridis	35.1997	140.139
Harmonia axyridis	35.8245	140.271
Harmonia axyridis	35.1801	140.114
Harmonia axyridis	35.7699	140.072
Harmonia axyridis	35.7366	140.047
Harmonia axyridis	35.8212	140.272
Harmonia axyridis	35.6109	140.162
Harmonia axyridis	35.7282	140.159
Harmonia axyridis	35.6866	140.209
Harmonia axyridis	35.9454	139.916
Harmonia axyridis	35.1824	140.116
Harmonia axyridis	35.2045	140.107
Harmonia axyridis	35.1655	140.133
Harmonia axyridis	35.6788	139.491
Harmonia axyridis	36.7956	127.209
Harmonia axyridis	54.8237	83.096
Harmonia axyridis	54.9178	82.9988
Harmonia axyridis	35.7388	139.598
Harmonia axyridis	54.8882	83.0869
Harmonia axyridis	32.0787	118.821
Harmonia axyridis	31.2859	121.173
Harmonia axyridis	36.3634	120.683
Harmonia axyridis	29.7526	120.25
Harmonia axyridis	35.6196	139.392
Harmonia axyridis	35.307	129.071
Harmonia axyridis	37.4583	128.147
Harmonia axyridis	56.4658	84.9322
Harmonia axyridis	37.203	128.505
Harmonia axyridis	38.0949	114.479
Harmonia axyridis	55.3051	86.0758
Harmonia axyridis	36.788	127.135
Harmonia axyridis	30.2529	103.047
Harmonia axyridis	35.7557	139.447
Harmonia axyridis	50.6625	113.597
Harmonia axyridis	36.2	127.12
Harmonia axyridis	39.0218	141.164
Harmonia axyridis	37.7874	127.528
Harmonia axyridis	36.7415	126.588
Harmonia axyridis	39.9813	116.279
Harmonia axyridis	38.2897	128.145
Harmonia axyridis	56.3518	84.886
Harmonia axyridis	35.7099	128.042
Harmonia axyridis	54.9096	83.1147
Harmonia axyridis	36.0961	120.461
Harmonia axyridis	54.9792	83.0208
Harmonia axyridis	30.2288	120.157
Harmonia axyridis	37.4523	127.189
Harmonia axyridis	37.6492	115.649
Harmonia axyridis	31.8261	119.985
Harmonia axyridis	35.3475	139.613
Harmonia axyridis	32.0783	118.809
Harmonia axyridis	35.6195	139.393
Harmonia axyridis	43.2158	76.9194
Harmonia axyridis	43.7739	125.464
Harmonia axyridis	37.745	127.069
Harmonia axyridis	37.6308	127.098
Harmonia axyridis	36.7797	126.47
Harmonia axyridis	34.6885	135.526
Harmonia axyridis	35.348	139.612
Harmonia axyridis	30.4004	120.283
Harmonia axyridis	40.4096	116.671
Harmonia axyridis	54.8669	83.1128
Harmonia axyridis	53.3406	83.6626
Harmonia axyridis	30.6113	114.601
Harmonia axyridis	31.4132	120.644
Harmonia axyridis	54.838	83.109
Harmonia axyridis	36.0268	126.994
Harmonia axyridis	36.774	126.285
Harmonia axyridis	43.8204	125.437
Harmonia axyridis	54.9587	82.8433
Harmonia axyridis	33.5748	109.953
Harmonia axyridis	54.7632	83.0949
Harmonia axyridis	30.2122	120.152
Harmonia axyridis	40.0687	116.059
Harmonia axyridis	35.7846	139.733
Harmonia axyridis	37.7418	127.059
Harmonia axyridis	35.3835	139.218
Harmonia axyridis	37.7585	127.115
Harmonia axyridis	32.1295	117.917
Harmonia axyridis	29.0113	113.014
Harmonia axyridis	54.9655	82.8281
Harmonia axyridis	51.6767	83.1656
Harmonia axyridis	40.847	117.47
Harmonia axyridis	53.2027	83.692
Harmonia axyridis	40.0316	116.41
Harmonia axyridis	51.143	83.0401
Harmonia axyridis	56.3558	85.1313
Harmonia axyridis	54.9863	82.8703
Harmonia axyridis	35.3772	139.293
Harmonia axyridis	37.7268	127.037
Harmonia axyridis	35.1829	126.543
Harmonia axyridis	36.3609	120.683
Harmonia axyridis	32.0829	118.819
Harmonia axyridis	53.9836	85.9141
Harmonia axyridis	44.0915	145.023
Harmonia axyridis	34.6691	133.926
Harmonia axyridis	54.8304	83.0904
Harmonia axyridis	51.8582	104.863
Harmonia axyridis	54.4694	83.3148
Harmonia axyridis	54.7823	83.0141
Harmonia axyridis	53.3975	83.7505
Harmonia axyridis	54.8489	83.0461
Harmonia axyridis	51.8307	85.7616
Harmonia axyridis	31.6204	117.465
Harmonia axyridis	52.5056	103.877
Harmonia axyridis	37.382	122.427
Harmonia axyridis	31.8274	119.979
Harmonia axyridis	54.9868	82.882
Harmonia axyridis	35.7102	128.043
Harmonia axyridis	31.2554	115.417
Harmonia axyridis	37.7407	127.054
Harmonia axyridis	55.5056	86.4683
Harmonia axyridis	50.5335	100.203
Harmonia axyridis	40.7308	109.807
Harmonia axyridis	36.7477	126.445
Harmonia axyridis	36.3619	120.683
Harmonia axyridis	29.631	106.444
Harmonia axyridis	51.1427	83.0422
Harmonia axyridis	36.6994	126.62
Harmonia axyridis	35.7446	139.628
Harmonia axyridis	30.942	119.73
Harmonia axyridis	51.1427	83.0422
Harmonia axyridis	53.3546	83.7643
Harmonia axyridis	51.1347	83.0352
Harmonia axyridis	51.8405	85.3744
Harmonia axyridis	35.6287	139.608
Harmonia axyridis	52.0502	84.7739
Harmonia axyridis	54.8451	83.1033
Harmonia axyridis	36.7035	126.426
Harmonia axyridis	39.9968	116.214
Harmonia axyridis	40.6423	117.464
Harmonia axyridis	55.1136	82.9436
Harmonia axyridis	54.8304	83.0905
Harmonia axyridis	36.8006	127.069
Harmonia axyridis	40.4539	116.678
Harmonia axyridis	34.1754	108.974
Harmonia axyridis	55.9868	92.8726
Harmonia axyridis	36.7394	126.442
Harmonia axyridis	35.648	139.448
Harmonia axyridis	35.6196	139.393
Harmonia axyridis	51.5256	104.15
Harmonia axyridis	50.7529	86.1317
Harmonia axyridis	37.5133	127.108
Harmonia axyridis	30.6183	114.329
Harmonia axyridis	51.7391	75.0534
Harmonia axyridis	24.8104	113.597
Harmonia axyridis	27.1458	113.912
Harmonia axyridis	54.9601	82.8397
Harmonia axyridis	36.7475	126.42
Harmonia axyridis	36.7749	126.284
Harmonia axyridis	40.2153	141.115
Harmonia axyridis	40.157	141.065
Harmonia axyridis	39.7292	141.144
Harmonia axyridis	40.2153	141.103
Harmonia axyridis	40.2236	141.09
Harmonia axyridis	39.5792	141.481
Harmonia axyridis	39.8042	140.781
Harmonia axyridis	39.5708	141.481
Harmonia axyridis	40.1986	141.103
Harmonia axyridis	40.1903	141.153
Harmonia axyridis	39.9125	141.831
Harmonia axyridis	40.207	141.128
Harmonia axyridis	40.2153	141.096
Harmonia axyridis	40.2236	141.14
Harmonia axyridis	40.1986	141.046
Harmonia axyridis	40.2153	141.14
Harmonia axyridis	40.2153	141.178
Harmonia axyridis	40.157	141.103
Harmonia axyridis	40.207	141.04
Harmonia axyridis	40.1903	141.053
Harmonia axyridis	40.207	141.078
Harmonia axyridis	40.1486	141.103
Harmonia axyridis	40.2153	141.065
Harmonia axyridis	40.2236	141.078
Harmonia axyridis	36.8482	138.139
Harmonia axyridis	38.0991	127.488
Harmonia axyridis	38.0358	127.888
Harmonia axyridis	35.7276	128.052
Harmonia axyridis	35.1985	128.215
Harmonia axyridis	35.197	128.388
Harmonia axyridis	35.6991	129.021
Harmonia axyridis	33.4103	126.488
Harmonia axyridis	36.6823	126.658
Harmonia axyridis	35.3263	126.441
Harmonia axyridis	37.5625	127.306
Harmonia axyridis	35.5828	128.968
Harmonia axyridis	37.5689	127.1
Harmonia axyridis	37.9229	127.952
Harmonia axyridis	34.8356	126.432
Harmonia axyridis	34.9185	126.454
Harmonia axyridis	34.9514	126.543
Harmonia axyridis	35.202	126.692
Harmonia axyridis	34.8891	126.71
Harmonia axyridis	35.1786	126.785
Harmonia axyridis	34.811	126.824
Harmonia axyridis	35.0568	126.858
Harmonia axyridis	36.4552	126.675
Harmonia axyridis	36.4005	126.892
Harmonia axyridis	36.313	126.948
Harmonia axyridis	36.4394	127.043
Harmonia axyridis	36.2594	127.204
Harmonia axyridis	36.2804	127.408
Harmonia axyridis	36.3264	128.261
Harmonia axyridis	36.3169	128.272
Harmonia axyridis	36.4723	128.359
Harmonia axyridis	37.4269	126.692
Harmonia axyridis	37.1882	126.807
Harmonia axyridis	37.3407	126.897
Harmonia axyridis	37.5605	127.798
Harmonia axyridis	37.5751	127.826
Harmonia axyridis	37.564	128.063
Harmonia axyridis	38.2976	127.397
Harmonia axyridis	35.175	129.195
Harmonia axyridis	35.2733	128.918
Harmonia axyridis	36.7105	127.697
Harmonia axyridis	36.6754	129.328
Harmonia axyridis	38.226	128.479
Harmonia axyridis	38.0927	127.319
Harmonia axyridis	36.6854	129.061
Harmonia axyridis	36.6732	128.693
Harmonia axyridis	36.5714	127.432
Harmonia axyridis	36.6901	127.3
Harmonia axyridis	38.3017	128.364
Harmonia axyridis	34.5665	127.295
Harmonia axyridis	33.5139	126.726
Harmonia axyridis	36.0619	129.186
Harmonia axyridis	36.0738	128.799
Harmonia axyridis	34.6478	127.36
Harmonia axyridis	34.6679	126.809
Harmonia axyridis	35.9406	127.18
Harmonia axyridis	34.5488	126.935
Harmonia axyridis	33.3281	126.779
Harmonia axyridis	36.1916	127.939
Harmonia axyridis	37.3022	128.697
Harmonia axyridis	36.0213	127.91
Harmonia axyridis	37.332	128.582
Harmonia axyridis	37.3042	129.268
Harmonia axyridis	34.517	126.798
Harmonia axyridis	37.304	128.812
Harmonia axyridis	33.5006	126.795
Harmonia axyridis	34.6769	127.048
Harmonia axyridis	34.9392	127.189
Harmonia axyridis	34.8136	127.063
Harmonia axyridis	34.8106	127.691
Harmonia axyridis	36.1897	126.595
Harmonia axyridis	36.0651	126.685
Harmonia axyridis	36.1886	126.796
Harmonia axyridis	36.1985	126.912
Harmonia axyridis	36.1943	127.184
Harmonia axyridis	37.4217	127.067
Harmonia axyridis	37.4433	127.186
Harmonia axyridis	37.32	127.047
Harmonia axyridis	37.4276	127.438
Harmonia axyridis	37.2947	127.308
Harmonia axyridis	37.4211	127.674
Harmonia axyridis	37.4305	128.198
Harmonia axyridis	35.954	128.147
Harmonia axyridis	37.5129	130.867
Harmonia axyridis	35.9785	129.537
Harmonia axyridis	37.2047	128.266
Harmonia axyridis	35.8145	128.046
Harmonia axyridis	35.9454	127.569
Harmonia axyridis	35.8055	127.642
Harmonia axyridis	35.8152	128.183
Harmonia axyridis	34.6797	126.321
Harmonia axyridis	34.582	126.561
Harmonia axyridis	34.6795	126.321
Harmonia axyridis	34.6114	126.352
Harmonia axyridis	34.6806	126.659
Harmonia axyridis	35.9447	128.424
Harmonia axyridis	35.815	128.183
Harmonia axyridis	35.9552	128.171
Harmonia axyridis	34.4211	126.139
Harmonia axyridis	35.9296	128.809
Harmonia axyridis	37.0925	128.816
Harmonia axyridis	37.0776	128.443
Harmonia axyridis	35.9531	127.328
Harmonia axyridis	34.3465	126.674
Harmonia axyridis	34.4553	126.586
Harmonia axyridis	34.6078	126.356
Harmonia axyridis	37.2041	128.809
Harmonia axyridis	37.1791	129.074
Harmonia axyridis	37.0661	129.077
Harmonia axyridis	37.1833	129.188
Harmonia axyridis	35.7986	128.927
Harmonia axyridis	35.8107	128.68
Harmonia axyridis	35.9472	128.689
Harmonia axyridis	35.9326	128.806
Harmonia axyridis	35.8093	128.857
Harmonia axyridis	37.0493	127.98
Harmonia axyridis	37.8487	127.99
Harmonia axyridis	35.6761	127.194
Harmonia axyridis	35.5309	126.613
Harmonia axyridis	36.9462	128.288
Harmonia axyridis	35.5606	127.281
Harmonia axyridis	36.9855	128.38
Harmonia axyridis	35.6101	127.229
Harmonia axyridis	37.8218	128.088
Harmonia axyridis	37.8684	127.862
Harmonia axyridis	36.6844	128.341
Harmonia axyridis	36.9601	128.143
Harmonia axyridis	37.8247	128.458
Harmonia axyridis	37.8195	128.2
Harmonia axyridis	36.0733	128.314
Harmonia axyridis	34.9771	127.858
Harmonia axyridis	34.9761	127.89
Harmonia axyridis	34.9787	127.894
Harmonia axyridis	34.9773	127.785
Harmonia axyridis	37.7843	126.416
Harmonia axyridis	37.3151	128.816
Harmonia axyridis	36.6905	127.053
Harmonia axyridis	35.7804	126.931
Harmonia axyridis	35.8114	127.079
Harmonia axyridis	38.0464	127.387
Harmonia axyridis	34.9809	127.707
Harmonia axyridis	34.9304	126.812
Harmonia axyridis	35.1205	126.667
Harmonia axyridis	35.0938	126.651
Harmonia axyridis	37.0837	127.3
Harmonia axyridis	35.2324	129.052
Harmonia axyridis	37.7887	126.696
Harmonia axyridis	36.1941	128.308
Harmonia axyridis	36.194	128.308
Harmonia axyridis	35.8109	127.95
Harmonia axyridis	35.8407	127.908
Harmonia axyridis	36.0193	127.646
Harmonia axyridis	36.0719	128.003
Harmonia axyridis	36.0624	128.017
Harmonia axyridis	37.3141	129.074
Harmonia axyridis	36.7035	126.849
Harmonia axyridis	36.0358	129.165
Harmonia axyridis	36.0991	129.39
Harmonia axyridis	36.0731	129.307
Harmonia axyridis	36.0104	129.258
Harmonia axyridis	35.7199	126.812
Harmonia axyridis	37.3455	126.832
Harmonia axyridis	37.3803	126.836
Harmonia axyridis	36.2847	128.618
Harmonia axyridis	36.2266	128.575
Harmonia axyridis	35.9236	128.425
Harmonia axyridis	36.3223	128.351
Harmonia axyridis	36.3305	128.297
Harmonia axyridis	35.7401	127.315
Harmonia axyridis	37.4569	127.304
Harmonia axyridis	35.0811	127.044
Harmonia axyridis	35.1636	128.155
Harmonia axyridis	35.1631	128.155
Harmonia axyridis	35.1466	128.145
Harmonia axyridis	36.052	127.032
Harmonia axyridis	36.9708	128.813
Harmonia axyridis	36.9809	128.798
Harmonia axyridis	37.3623	127.198
Harmonia axyridis	37.9719	128.06
Harmonia axyridis	36.1311	128.828
Harmonia axyridis	36.8432	127.215
Harmonia axyridis	35.7447	127.406
Harmonia axyridis	35.6794	127.52
Harmonia axyridis	36.2002	128.2
Harmonia axyridis	36.2288	128.205
Harmonia axyridis	38.0745	127.489
Harmonia axyridis	38.0742	127.489
Harmonia axyridis	34.7987	127.066
Harmonia axyridis	34.814	126.955
Harmonia axyridis	35.7284	127.965
Harmonia axyridis	36.5371	128.486
Harmonia axyridis	35.8493	129.101
Harmonia axyridis	36.3257	128.989
Harmonia axyridis	36.3285	128.94
Harmonia axyridis	34.755	126.557
Harmonia axyridis	33.4493	126.324
Harmonia axyridis	33.4573	126.337
Harmonia axyridis	34.6079	126.685
Harmonia axyridis	35.6377	128.837
Harmonia axyridis	35.6447	128.775
Harmonia axyridis	36.8905	126.788
Harmonia axyridis	35.5365	127.787
Harmonia axyridis	35.5001	127.891
Harmonia axyridis	35.5063	127.815
Harmonia axyridis	35.1769	126.966
Harmonia axyridis	36.1884	129.041
Harmonia axyridis	34.8205	126.759
Harmonia axyridis	34.7575	126.775
Harmonia axyridis	34.7185	126.853
Harmonia axyridis	36.1609	127.353
Harmonia axyridis	37.4433	127.408
Harmonia axyridis	34.7943	126.951
Harmonia axyridis	36.8679	127.004
Harmonia axyridis	34.782	127.682
Harmonia axyridis	35.6868	128.123
Harmonia axyridis	35.7358	127.805
Harmonia axyridis	36.0787	129.062
Harmonia axyridis	36.7761	129.223
Harmonia axyridis	35.402	129.156
Harmonia axyridis	34.6916	126.296
Harmonia axyridis	35.7264	128.295
Harmonia axyridis	35.6138	128.088
Harmonia axyridis	37.8737	126.738
Harmonia axyridis	36.8092	129.027
Harmonia axyridis	35.3893	128.504
Harmonia axyridis	36.5556	127.461
Harmonia axyridis	35.9315	128.571
Harmonia axyridis	34.6813	127.057
Harmonia axyridis	34.6826	127.052
Harmonia axyridis	34.8132	127.172
Harmonia axyridis	37.2125	128.386
Harmonia axyridis	34.426	126.302
Harmonia axyridis	36.7976	126.398
Harmonia axyridis	36.8139	128.842
Harmonia axyridis	33.4398	126.562
Harmonia axyridis	33.3031	126.561
Harmonia axyridis	36.0686	126.878
Harmonia axyridis	36.1866	127.233
Harmonia axyridis	37.1967	128.956
Harmonia axyridis	37.1403	128.894
Harmonia axyridis	34.9343	128.19
Harmonia axyridis	36.037	127.111
Harmonia axyridis	37.0223	127.959
Harmonia axyridis	35.9473	128.83
Harmonia axyridis	35.9315	128.804
Harmonia axyridis	35.928	128.68
Harmonia axyridis	35.5296	127.949
Harmonia axyridis	34.8056	127.587
Harmonia axyridis	34.8309	127.559
Harmonia axyridis	37.8389	126.933
Harmonia axyridis	37.3014	128.908
Harmonia axyridis	37.939	127.693
Harmonia axyridis	36.7124	126.595
Harmonia axyridis	35.9622	127.842
Harmonia axyridis	37.4194	126.938
Harmonia axyridis	37.448	127.186
Harmonia axyridis	52.2507	104.241
Harmonia axyridis	52.2795	104.319
Harmonia axyridis	43.7912	125.453
Harmonia axyridis	29.797	121.16
Harmonia axyridis	54.8141	83.0889
Harmonia axyridis	33.1132	132.822
Harmonia axyridis	56.596	84.8066
Harmonia axyridis	34.6838	133.931
Harmonia axyridis	40.0209	116.385
Harmonia axyridis	39.8909	116.12
Harmonia axyridis	34.119	134.591
Harmonia axyridis	42.9444	129.852
Harmonia axyridis	36.61	117.111
Harmonia axyridis	36.7484	126.441
Harmonia axyridis	36.7978	127.213
Harmonia axyridis	36.5798	126.662
Harmonia axyridis	54.8366	83.134
Harmonia axyridis	53.3656	83.6589
Harmonia axyridis	36.7772	126.473
Harmonia axyridis	35.3476	139.613
Harmonia axyridis	36.789	126.592
Harmonia axyridis	39.8761	116.098
Harmonia axyridis	51.7433	103.922
Harmonia axyridis	35.6138	139.622
Harmonia axyridis	53.6508	88.126
Harmonia axyridis	55.4501	86.0881
Harmonia axyridis	30.0152	118.071
Harmonia axyridis	42.6442	77.2253
Harmonia axyridis	33.2091	126.268
Harmonia axyridis	52.238	104.433
Harmonia axyridis	36.7986	127.121
Harmonia axyridis	43.8203	125.44
Harmonia axyridis	51.8729	104.784
Harmonia axyridis	35.9959	127.796
Harmonia axyridis	36.3768	127.374
Harmonia axyridis	39.11	141.493
Harmonia axyridis	38.994	141.69
Harmonia axyridis	39.0258	141.636
Harmonia axyridis	39.1482	141.781
Harmonia axyridis	39.0274	141.647
Harmonia axyridis	39.0036	141.699
Harmonia axyridis	35.348	139.612
Harmonia axyridis	40.3563	116.01
Harmonia axyridis	50.3718	87.0357
Harmonia axyridis	36.4162	127.399
Harmonia axyridis	24.8855	102.821
Harmonia axyridis	37.4599	128.143
Harmonia axyridis	54.4694	83.3148
Harmonia axyridis	30.4649	119.596
Harmonia axyridis	35.582	139.765
Harmonia axyridis	54.6187	83.9839
Harmonia axyridis	40.4078	116.671
Harmonia axyridis	36.644	117.01
Harmonia axyridis	54.835	83.111
Harmonia axyridis	51.0229	83.0144
Harmonia axyridis	51.5027	84.74
Harmonia axyridis	31.6347	118.914
Harmonia axyridis	32.0617	118.778
Harmonia axyridis	36.7028	126.615
Harmonia axyridis	40.2946	116.217
Harmonia axyridis	36.7474	126.447
Harmonia axyridis	54.9204	82.9927
Harmonia axyridis	38.1566	140.552
Harmonia axyridis	36.7028	126.428
Harmonia axyridis	40.1381	116.312
Harmonia axyridis	36.7025	126.428
Harmonia axyridis	37.648	126.838
Harmonia axyridis	54.83	83.1023
Harmonia axyridis	37.1087	117.884
Harmonia axyridis	40.4088	115.855
Harmonia axyridis	49.9115	82.7055
Harmonia axyridis	37.5514	127.101
Harmonia axyridis	35.1765	126.89
Harmonia axyridis	53.2028	83.6921
Harmonia axyridis	43.1541	77.0625
Harmonia axyridis	54.7639	83.0985
Harmonia axyridis	18.3832	105.158
Harmonia axyridis	35.7765	139.499
Harmonia axyridis	51.7866	85.739
Harmonia axyridis	56.4665	84.9484
Harmonia axyridis	35.71	128.043
Harmonia axyridis	53.255	83.6885
Harmonia axyridis	30.4187	120.299
Harmonia axyridis	28	113
Harmonia axyridis	35.948	139.409
Harmonia axyridis	43.1498	77.0597
Harmonia axyridis	52.934	87.7507
Harmonia axyridis	35.706	139.354
Harmonia axyridis	36.7632	128.076
Harmonia axyridis	37.5222	127.127
Harmonia axyridis	43.1728	77.0057
Harmonia axyridis	40.3595	116.014
Harmonia axyridis	43.9169	81.3242
Harmonia axyridis	35.4113	139.284
Harmonia axyridis	50.2952	83.4845
Harmonia axyridis	33.3951	126.556
Harmonia axyridis	35.6675	139.298
Harmonia axyridis	38.3952	128.385
Harmonia axyridis	34.8758	128.68
Harmonia axyridis	53.154	83.6883
Harmonia axyridis	52.8474	83.0667
Harmonia axyridis	53.3604	83.6776
Harmonia axyridis	30.6131	114.599
Harmonia axyridis	37.91	127.051
Harmonia axyridis	55.9992	92.7645
Harmonia axyridis	36.794	127.211
Harmonia axyridis	31.8686	117.248
Harmonia axyridis	40.7117	116.905
Harmonia axyridis	29.9955	122.193
Harmonia axyridis	54.9881	83.3168
Harmonia axyridis	38.0313	128.474
Harmonia axyridis	35.1465	136.915
Harmonia axyridis	36.7414	126.588
Harmonia axyridis	35.5479	128.413
Harmonia axyridis	52.3702	84.3768
Harmonia axyridis	35.4251	139.553
Harmonia axyridis	43.8208	125.44
Harmonia axyridis	36.7494	126.441
Harmonia axyridis	53.5572	102.593
Harmonia axyridis	37.7622	127.054
Harmonia axyridis	36.7796	126.473
Harmonia axyridis	36.2003	120.581
Harmonia axyridis	32.1849	119.485
Harmonia axyridis	56.5906	84.9225
Harmonia axyridis	30.1803	119.964
Harmonia axyridis	35.3882	139.293
Harmonia axyridis	54.8744	83.1308
Harmonia axyridis	54.829	83.0925
Harmonia axyridis	36.7415	126.588
Harmonia axyridis	36.0268	126.993
Harmonia axyridis	54.7618	83.1032
Harmonia axyridis	30.7839	120.725
Harmonia axyridis	37.3682	127.128
Harmonia axyridis	54.8163	83.0854
Harmonia axyridis	43.7931	125.449
Harmonia axyridis	54.8375	83.147
Harmonia axyridis	52.4099	102.983
Harmonia axyridis	53.2519	83.7396
Harmonia axyridis	30.418	119.414
Harmonia axyridis	37.4581	128.147
Harmonia axyridis	36.0268	126.993
Harmonia axyridis	35.3481	139.613
Harmonia axyridis	54.0289	85.8774
Harmonia axyridis	34.6691	133.926
Harmonia axyridis	36.3597	120.686
Harmonia axyridis	55.3067	86.2392
Harmonia axyridis	43.1982	77.04
Harmonia axyridis	43.7751	125.443
Harmonia axyridis	36.7954	127.138
Harmonia axyridis	37.4597	126.949
Harmonia axyridis	37.6742	127.249
Harmonia axyridis	35.6575	139.443
Harmonia axyridis	51.7919	104.611
Harmonia axyridis	54.8453	83.1485
Harmonia axyridis	31.2607	120.731
Harmonia axyridis	31.2598	120.727
Harmonia axyridis	23.5863	81.173
Harmonia axyridis	38.0733	104.691
Harmonia axyridis	35.594	128.245
Harmonia axyridis	36.7674	137.469
Harmonia axyridis	40.0217	116.279
Harmonia axyridis	34.088	107.711
Harmonia axyridis	43.4858	131.975

## Sheet: Chrysopa_pallens
Table S1D Occurrence records of Chrysopa pallens used in the modeling
Species	Latitude	Longitude
Chrysopa pallens	36.01	106.298
Chrysopa pallens	38.22	100.2
Chrysopa pallens	40.55	111.741
Chrysopa pallens	39.04	105.932
Chrysopa pallens	38.83	105.687
Chrysopa pallens	35.56	113.541
Chrysopa pallens	33.06	111.865
Chrysopa pallens	33.81	103.888
Chrysopa pallens	40.06	116.086
Chrysopa pallens	40.46	115.92
Chrysopa pallens	39.88	114.952
Chrysopa pallens	33.96	103.556
Chrysopa pallens	35.63	114.014
Chrysopa pallens	34.37	107.15
Chrysopa pallens	38.84	105.839
Chrysopa pallens	34.55	107.327
Chrysopa pallens	46.19	90.812
Chrysopa pallens	35.39	111.948
Chrysopa pallens	40.51	115.836
Chrysopa pallens	25.29	98.808
Chrysopa pallens	23.45	111.326
Chrysopa pallens	23.97	110.112
Chrysopa pallens	47.21	120.544
Chrysopa pallens	38.95	105.868
Chrysopa pallens	44.25	118.66
Chrysopa pallens	35.87	109.016
Chrysopa pallens	29.42	99.07
Chrysopa pallens	29.33	99.09
Chrysopa pallens	27.73	100.74
Chrysopa pallens	28.69	99.29
Chrysopa pallens	29.74	99.04
Chrysopa pallens	28.4	99.34
Chrysopa pallens	48.57	87.439
Chrysopa pallens	48.51	87.138
Chrysopa pallens	48.69	86.791
Chrysopa pallens	35.88	108.582
Chrysopa pallens	34.17	103.188
Chrysopa pallens	41.13	112.534
Chrysopa pallens	36.01	109.386
Chrysopa pallens	33.81	107.712
Chrysopa pallens	47.346	101.628
Chrysopa pallens	46.854	100.109
Chrysopa pallens	46.735	102.37
Chrysopa pallens	49.196	102.791
Chrysopa pallens	46.179	100.73
Chrysopa pallens	46.855	100.103
Chrysopa pallens	47.613	106.013
Chrysopa pallens	49.041	107.213
Chrysopa pallens	49.05	107.221
Chrysopa pallens	49.086	107.285
Chrysopa pallens	47.355	101.628
Chrysopa pallens	46.855	100.106
Chrysopa pallens	47.688	100.208
Chrysopa pallens	47.351	101.626
Chrysopa pallens	47.785	102.735
Chrysopa pallens	45.969	100.618
Chrysopa pallens	45.564	100.587
Chrysopa pallens	45.637	100.59
Chrysopa pallens	30.02	95.008
Chrysopa pallens	30.24	94.778
Chrysopa pallens	25.54	109.957
Chrysopa pallens	30.05	100.957
Chrysopa pallens	25.55	109.944
Chrysopa pallens	40.0217	116.279
Chrysopa pallens	30.1909	66.9612
Chrysopa pallens	43.4858	131.975
Chrysopa pallens	33.8333	73.7667
Chrysopa pallens	42.775	74.534
Chrysopa pallens	35.8249	140.269
Chrysopa pallens	35.8234	140.27
Chrysopa pallens	39.5792	140.069
Chrysopa pallens	35.5042	133.994
Chrysopa pallens	35.5042	134.244
Chrysopa pallens	35.7116	139.997
Chrysopa pallens	35.6699	139.959
Chrysopa pallens	35.6782	140.209
Chrysopa pallens	36.4256	139.055

## Sheet: Episyrphus_balteatus
Table S1E Occurrence records of Episyrphus balteatus used in the modeling
Species	Latitude	Longitude
Episyrphus balteatus	22.2772	114.161
Episyrphus balteatus	22.4336	114.118
Episyrphus balteatus	32.2452	77.1758
Episyrphus balteatus	36.7028	126.615
Episyrphus balteatus	22.052	100.981
Episyrphus balteatus	37.75	127.067
Episyrphus balteatus	35.6746	139.698
Episyrphus balteatus	35.6401	139.458
Episyrphus balteatus	35.7098	128.043
Episyrphus balteatus	37.7134	126.691
Episyrphus balteatus	36.795	127.141
Episyrphus balteatus	56.5183	84.9805
Episyrphus balteatus	31.1079	121.525
Episyrphus balteatus	31.1406	121.438
Episyrphus balteatus	30.5396	114.368
Episyrphus balteatus	35.9034	139.698
Episyrphus balteatus	30.85	77.2994
Episyrphus balteatus	35.3478	139.613
Episyrphus balteatus	37.5558	126.977
Episyrphus balteatus	39.8985	116.486
Episyrphus balteatus	24.9479	121.5
Episyrphus balteatus	33.537	130.299
Episyrphus balteatus	37.7556	127.116
Episyrphus balteatus	16.5231	96.4542
Episyrphus balteatus	40.3544	116.009
Episyrphus balteatus	37.7428	127.062
Episyrphus balteatus	36.7232	127.076
Episyrphus balteatus	39.9855	116.293
Episyrphus balteatus	31.1668	121.274
Episyrphus balteatus	35.2432	139.722
Episyrphus balteatus	30.5475	120.842
Episyrphus balteatus	28.1791	112.954
Episyrphus balteatus	40.6423	117.464
Episyrphus balteatus	42.4986	141.141
Episyrphus balteatus	54.9967	83.2997
Episyrphus balteatus	32.0708	118.817
Episyrphus balteatus	37.2591	128.48
Episyrphus balteatus	36.7047	126.425
Episyrphus balteatus	40.4082	115.855
Episyrphus balteatus	53.0791	70.3038
Episyrphus balteatus	52.8129	103.539
Episyrphus balteatus	54.8803	83.1222
Episyrphus balteatus	36.7255	126.134
Episyrphus balteatus	23.2651	120.5
Episyrphus balteatus	51.1426	83.0419
Episyrphus balteatus	30.4187	120.299
Episyrphus balteatus	31.7353	130.603
Episyrphus balteatus	35.9166	128.63
Episyrphus balteatus	41.779	123.239
Episyrphus balteatus	36.1138	140.1
Episyrphus balteatus	30.2097	119.33
Episyrphus balteatus	35.4762	126.655
Episyrphus balteatus	35.6727	139.34
Episyrphus balteatus	22.2742	114.19
Episyrphus balteatus	36.7496	139.591
Episyrphus balteatus	22.3968	114.235
Episyrphus balteatus	36.8285	128.001
Episyrphus balteatus	36.3272	127.532
Episyrphus balteatus	34.7755	125.911
Episyrphus balteatus	33.4651	126.71
Episyrphus balteatus	36.3768	127.887
Episyrphus balteatus	36.5818	128.314
Episyrphus balteatus	43.5604	144.561
Episyrphus balteatus	33.69	73.08
Episyrphus balteatus	32.9396	72.6813
Episyrphus balteatus	22.4545	114.304
Episyrphus balteatus	48.2623	106.85
Episyrphus balteatus	30.2225	120.096
Episyrphus balteatus	36.1486	127.337
Episyrphus balteatus	40.0222	116.379
Episyrphus balteatus	37.7297	127.103
Episyrphus balteatus	23.6232	120.621
Episyrphus balteatus	35.59	128.25
Episyrphus balteatus	36.5792	138.705
Episyrphus balteatus	36.5431	138.975
Episyrphus balteatus	39.8181	119.477
Episyrphus balteatus	32.4232	119.553
Episyrphus balteatus	30.8076	108.409
Episyrphus balteatus	35.8505	126.377
Episyrphus balteatus	35.8151	126.372
Episyrphus balteatus	35.822	126.455
Episyrphus balteatus	32.7167	72.95
Episyrphus balteatus	35.8	128.52
Episyrphus balteatus	35.0674	127.09
Episyrphus balteatus	32.09	118.572
Episyrphus balteatus	22.4771	114.219
Episyrphus balteatus	35.3204	139.65
Episyrphus balteatus	22.4606	114.004
Episyrphus balteatus	34.1642	72.3047
Episyrphus balteatus	35.201	126.821
Episyrphus balteatus	35.738	139.599
Episyrphus balteatus	35.6085	139.393
Episyrphus balteatus	35.6168	139.827
Episyrphus balteatus	37.3296	127.255
Episyrphus balteatus	22.2051	113.81
Episyrphus balteatus	36.8068	128.231
Episyrphus balteatus	35.3038	127.641
Episyrphus balteatus	34.4647	127.162
Episyrphus balteatus	36.7198	127.981
Episyrphus balteatus	36.8522	128.18
Episyrphus balteatus	38.0771	128.473
Episyrphus balteatus	36.7937	128.11
Episyrphus balteatus	35.6576	139.746
Episyrphus balteatus	28.3464	82.5914
Episyrphus balteatus	36.7793	126.471
Episyrphus balteatus	53.3827	83.6822
Episyrphus balteatus	43.2547	76.9041
Episyrphus balteatus	35.7183	139.762
Episyrphus balteatus	22.5629	114.079
Episyrphus balteatus	52.7578	103.639
Episyrphus balteatus	36.9887	117.015
Episyrphus balteatus	22.3152	114.278
Episyrphus balteatus	30.6318	104.05
Episyrphus balteatus	31.2946	121.549
Episyrphus balteatus	22.5192	114.217
Episyrphus balteatus	35.7938	139.264
Episyrphus balteatus	24.9528	121.501
Episyrphus balteatus	25.1407	121.484
Episyrphus balteatus	57.2436	66.7686
Episyrphus balteatus	43.2482	145.25
Episyrphus balteatus	29.9508	103.001
Episyrphus balteatus	24.2393	120.91
Episyrphus balteatus	37.5703	127.029
Episyrphus balteatus	34.7433	113.374
Episyrphus balteatus	39.9272	116.441
Episyrphus balteatus	30.5446	114.422
Episyrphus balteatus	23.1549	113.363
Episyrphus balteatus	35.53	135.393
Episyrphus balteatus	35.413	135.813
Episyrphus balteatus	43.4151	142.424
Episyrphus balteatus	22.5587	88.2911
Episyrphus balteatus	26.6941	90.306
Episyrphus balteatus	30.3206	76.3951
Episyrphus balteatus	23.5542	87.4011
Episyrphus balteatus	26.6626	94.3536
Episyrphus balteatus	28.5257	77.5742
Episyrphus balteatus	34.088	107.711
Episyrphus balteatus	22.4685	91.7808
Episyrphus balteatus	36.1489	120.582
Episyrphus balteatus	24.5085	118.148
Episyrphus balteatus	43.2164	107.214
Episyrphus balteatus	22.2246	114.124
Episyrphus balteatus	22.3986	113.986
Episyrphus balteatus	37.3818	122.422
Episyrphus balteatus	16.5173	105.913
Episyrphus balteatus	43.0531	144.5
Episyrphus balteatus	22.5542	114.156
Episyrphus balteatus	29.122	117.907
Episyrphus balteatus	30.0774	80.2331
Episyrphus balteatus	24.6443	121.155
Episyrphus balteatus	35.3272	128.655
Episyrphus balteatus	35.4464	128.711
Episyrphus balteatus	36.9135	126.59
Episyrphus balteatus	38.1488	128.144
Episyrphus balteatus	38.1528	127.339
Episyrphus balteatus	37.8164	127.221
Episyrphus balteatus	36.8575	129.391
Episyrphus balteatus	36.8403	127.658
Episyrphus balteatus	35.5586	127.859
Episyrphus balteatus	35.4385	128.367
Episyrphus balteatus	36.7826	127.822
Episyrphus balteatus	36.9788	128.789
Episyrphus balteatus	35.5382	127.921
Episyrphus balteatus	35.1944	128.322
Episyrphus balteatus	35.188	128.747
Episyrphus balteatus	35.4296	128.557
Episyrphus balteatus	35.3419	129.108
Episyrphus balteatus	35.2227	128.783
Episyrphus balteatus	36.9228	129.336
Episyrphus balteatus	35.3275	128.916
Episyrphus balteatus	35.4398	128.958
Episyrphus balteatus	38.0302	126.978
Episyrphus balteatus	38.1491	127.791
Episyrphus balteatus	36.7979	126.401
Episyrphus balteatus	35.3096	129.2
Episyrphus balteatus	35.5298	129.211
Episyrphus balteatus	36.7742	126.604
Episyrphus balteatus	37.6912	126.791
Episyrphus balteatus	37.6608	126.983
Episyrphus balteatus	38.1694	128.378
Episyrphus balteatus	36.3586	128.163
Episyrphus balteatus	35.2166	127.797
Episyrphus balteatus	35.0723	128.271
Episyrphus balteatus	37.7206	126.867
Episyrphus balteatus	35.5794	129.051
Episyrphus balteatus	35.6919	128.667
Episyrphus balteatus	36.5512	126.485
Episyrphus balteatus	36.691	126.947
Episyrphus balteatus	36.9526	128.942
Episyrphus balteatus	37.5749	126.805
Episyrphus balteatus	35.3145	127.265
Episyrphus balteatus	35.4519	126.812
Episyrphus balteatus	35.4411	126.733
Episyrphus balteatus	35.4394	127.318
Episyrphus balteatus	35.4322	127.188
Episyrphus balteatus	37.6714	126.187
Episyrphus balteatus	37.8469	128.506
Episyrphus balteatus	37.9478	128.769
Episyrphus balteatus	34.7598	126.926
Episyrphus balteatus	35.1851	126.942
Episyrphus balteatus	35.1824	127.918
Episyrphus balteatus	35.0435	127.923
Episyrphus balteatus	36.4408	127.332
Episyrphus balteatus	37.5734	127.92
Episyrphus balteatus	36.6918	127.563
Episyrphus balteatus	35.2999	127.69
Episyrphus balteatus	35.052	128.823
Episyrphus balteatus	38.2827	127.979
Episyrphus balteatus	35.4416	128.316
Episyrphus balteatus	38.2697	127.176
Episyrphus balteatus	36.569	127.577
Episyrphus balteatus	36.6962	128.943
Episyrphus balteatus	36.7004	127.308
Episyrphus balteatus	35.3169	128.074
Episyrphus balteatus	38.1313	127.171
Episyrphus balteatus	36.6922	129.427
Episyrphus balteatus	37.0422	127.093
Episyrphus balteatus	36.044	128.823
Episyrphus balteatus	36.065	128.548
Episyrphus balteatus	37.0524	127.558
Episyrphus balteatus	37.1925	127.186
Episyrphus balteatus	36.0488	128.451
Episyrphus balteatus	34.5526	127.125
Episyrphus balteatus	34.5665	127.295
Episyrphus balteatus	35.7804	126.932
Episyrphus balteatus	33.3966	126.652
Episyrphus balteatus	35.5909	126.274
Episyrphus balteatus	35.9965	127.108
Episyrphus balteatus	34.6222	127.44
Episyrphus balteatus	34.4872	127.32
Episyrphus balteatus	37.3018	128.697
Episyrphus balteatus	37.4269	128.565
Episyrphus balteatus	37.3108	128.921
Episyrphus balteatus	34.6832	126.814
Episyrphus balteatus	36.1834	128.195
Episyrphus balteatus	36.1932	127.935
Episyrphus balteatus	36.0727	127.937
Episyrphus balteatus	36.1773	128.948
Episyrphus balteatus	37.3027	128.811
Episyrphus balteatus	34.7952	127.316
Episyrphus balteatus	34.5705	127.654
Episyrphus balteatus	34.9374	128.056
Episyrphus balteatus	34.9278	128.611
Episyrphus balteatus	34.9221	128.68
Episyrphus balteatus	35.1908	128.182
Episyrphus balteatus	35.2044	128.431
Episyrphus balteatus	35.1753	128.554
Episyrphus balteatus	36.4192	128.55
Episyrphus balteatus	37.3234	127.045
Episyrphus balteatus	37.4511	127.809
Episyrphus balteatus	37.5565	129.065
Episyrphus balteatus	35.9502	127.851
Episyrphus balteatus	37.5146	130.867
Episyrphus balteatus	36.0145	129.529
Episyrphus balteatus	35.8023	129.15
Episyrphus balteatus	34.6393	126.14
Episyrphus balteatus	37.0669	129.072
Episyrphus balteatus	37.1819	129.188
Episyrphus balteatus	37.2061	128.922
Episyrphus balteatus	35.9717	129.508
Episyrphus balteatus	34.4428	126.637
Episyrphus balteatus	37.0306	128.975
Episyrphus balteatus	35.9412	128.309
Episyrphus balteatus	35.8138	128.063
Episyrphus balteatus	35.9428	129.448
Episyrphus balteatus	35.8198	129.447
Episyrphus balteatus	35.9414	129.305
Episyrphus balteatus	34.513	126.225
Episyrphus balteatus	37.0752	128.305
Episyrphus balteatus	36.8135	127.932
Episyrphus balteatus	35.3942	126.749
Episyrphus balteatus	36.744	128.221
Episyrphus balteatus	36.7093	127.651
Episyrphus balteatus	35.4293	127.361
Episyrphus balteatus	36.8034	127.439
Episyrphus balteatus	35.5101	127.204
Episyrphus balteatus	37.8216	128.143
Episyrphus balteatus	37.9921	128.179
Episyrphus balteatus	35.4673	127.05
Episyrphus balteatus	35.551	126.7
Episyrphus balteatus	37.9463	128.347
Episyrphus balteatus	37.8136	127.574
Episyrphus balteatus	37.3601	127.054
Episyrphus balteatus	36.0731	128.314
Episyrphus balteatus	37.7843	126.416
Episyrphus balteatus	34.6875	127.554
Episyrphus balteatus	37.4205	128.847
Episyrphus balteatus	34.9358	127.639
Episyrphus balteatus	34.9892	127.769
Episyrphus balteatus	35.1079	126.612
Episyrphus balteatus	35.1182	126.674
Episyrphus balteatus	36.5577	127.585
Episyrphus balteatus	37.8272	126.728
Episyrphus balteatus	36.1323	128.346
Episyrphus balteatus	37.667	126.941
Episyrphus balteatus	34.2955	126.526
Episyrphus balteatus	34.8546	128.055
Episyrphus balteatus	34.8628	127.979
Episyrphus balteatus	37.8199	124.701
Episyrphus balteatus	37.3556	127.844
Episyrphus balteatus	37.2825	127.879
Episyrphus balteatus	36.0991	127.528
Episyrphus balteatus	37.3141	129.074
Episyrphus balteatus	35.642	126.784
Episyrphus balteatus	36.1736	127.685
Episyrphus balteatus	35.9319	128.44
Episyrphus balteatus	35.7517	127.277
Episyrphus balteatus	36.1997	127.449
Episyrphus balteatus	37.7381	126.53
Episyrphus balteatus	37.3869	127.146
Episyrphus balteatus	37.3689	127.188
Episyrphus balteatus	37.1942	127.798
Episyrphus balteatus	34.8163	126.74
Episyrphus balteatus	36.1834	127.806
Episyrphus balteatus	35.6787	127.476
Episyrphus balteatus	37.2056	128.814
Episyrphus balteatus	38.0523	127.392
Episyrphus balteatus	37.3842	126.413
Episyrphus balteatus	37.5035	126.511
Episyrphus balteatus	34.9409	127.453
Episyrphus balteatus	34.9273	128.427
Episyrphus balteatus	37.4531	126.77
Episyrphus balteatus	34.6808	127.754
Episyrphus balteatus	36.4397	128.442
Episyrphus balteatus	37.3133	129.218
Episyrphus balteatus	37.3074	128.192
Episyrphus balteatus	35.6838	126.954
Episyrphus balteatus	34.6389	126.711
Episyrphus balteatus	34.6776	126.715
Episyrphus balteatus	36.1872	127.545
Episyrphus balteatus	37.4614	128.012
Episyrphus balteatus	37.1645	127.559
Episyrphus balteatus	37.4253	127.067
Episyrphus balteatus	36.8058	128.912
Episyrphus balteatus	37.9454	127.08
Episyrphus balteatus	37.901	127.164
Episyrphus balteatus	36.9425	126.739
Episyrphus balteatus	34.7575	126.775
Episyrphus balteatus	34.9325	126.445
Episyrphus balteatus	37.1919	127.278
Episyrphus balteatus	36.1786	127.319
Episyrphus balteatus	36.6134	127.268
Episyrphus balteatus	37.2042	128.561
Episyrphus balteatus	34.9573	127.561
Episyrphus balteatus	37.8811	127.314
Episyrphus balteatus	33.5004	126.905
Episyrphus balteatus	36.1923	126.697
Episyrphus balteatus	35.3253	128.462
Episyrphus balteatus	36.5375	127.439
Episyrphus balteatus	36.3725	128.749
Episyrphus balteatus	34.77	127.21
Episyrphus balteatus	34.5451	126.905
Episyrphus balteatus	37.3372	127.45
Episyrphus balteatus	37.4602	127.555
Episyrphus balteatus	36.2757	127.485
Episyrphus balteatus	34.6891	127.448
Episyrphus balteatus	33.3021	126.556
Episyrphus balteatus	37.15	128.913
Episyrphus balteatus	34.9799	128.211
Episyrphus balteatus	36.2891	128.298
Episyrphus balteatus	36.0767	127.189
Episyrphus balteatus	35.9497	128.828
Episyrphus balteatus	34.8144	127.575
Episyrphus balteatus	34.7694	127.614
Episyrphus balteatus	37.9183	126.844
Episyrphus balteatus	37.8389	126.933
Episyrphus balteatus	36.0653	127.304
Episyrphus balteatus	37.5627	126.727
Episyrphus balteatus	37.938	127.688
Episyrphus balteatus	36.3158	128.181
Episyrphus balteatus	37.448	126.99
Episyrphus balteatus	37.3984	127.253
Episyrphus balteatus	35.3142	128.576
Episyrphus balteatus	36.8426	127.038
Episyrphus balteatus	36.8427	129.114
Episyrphus balteatus	35.416	128.551
Episyrphus balteatus	38.2686	128.478
Episyrphus balteatus	36.9214	128.567
Episyrphus balteatus	36.8093	128.534
Episyrphus balteatus	36.8235	128.708
Episyrphus balteatus	35.4588	128.845
Episyrphus balteatus	36.7688	129.33
Episyrphus balteatus	36.7644	126.292
Episyrphus balteatus	36.8538	127.213
Episyrphus balteatus	36.8374	126.925
Episyrphus balteatus	36.7807	126.169
Episyrphus balteatus	36.9388	127.308
Episyrphus balteatus	35.3818	129.31
Episyrphus balteatus	36.7799	126.145
Episyrphus balteatus	36.8508	127.344
Episyrphus balteatus	37.9355	127.444
Episyrphus balteatus	37.5309	128.888
Episyrphus balteatus	37.0975	129.231
Episyrphus balteatus	35.8341	127.976
Episyrphus balteatus	35.1923	128.388
Episyrphus balteatus	35.7983	129.073
Episyrphus balteatus	35.6229	129.032
Episyrphus balteatus	33.3755	126.452
Episyrphus balteatus	37.6881	126.417
Episyrphus balteatus	35.3139	127.054
Episyrphus balteatus	36.8753	126.773
Episyrphus balteatus	34.9353	126.333
Episyrphus balteatus	35.0602	126.921
Episyrphus balteatus	35.1717	127.073
Episyrphus balteatus	35.0554	127.201
Episyrphus balteatus	35.1971	127.423
Episyrphus balteatus	35.0734	127.801
Episyrphus balteatus	37.3868	126.433
Episyrphus balteatus	37.2291	126.549
Episyrphus balteatus	37.5644	128.326
Episyrphus balteatus	35.1245	128.989
Episyrphus balteatus	36.6932	127.681
Episyrphus balteatus	38.2071	127.951
Episyrphus balteatus	38.3064	127.294
Episyrphus balteatus	36.5743	129.077
Episyrphus balteatus	38.3017	128.364
Episyrphus balteatus	36.2	128.315
Episyrphus balteatus	37.1872	127.024
Episyrphus balteatus	36.2026	128.814
Episyrphus balteatus	34.4926	127.447
Episyrphus balteatus	35.9676	126.558
Episyrphus balteatus	35.9799	126.694
Episyrphus balteatus	35.8234	127.186
Episyrphus balteatus	34.2228	127.232
Episyrphus balteatus	36.1182	127.866
Episyrphus balteatus	34.677	127.048
Episyrphus balteatus	35.8597	126.799
Episyrphus balteatus	35.9514	127.194
Episyrphus balteatus	36.2025	128.573
Episyrphus balteatus	37.438	128.688
Episyrphus balteatus	36.1718	129.31
Episyrphus balteatus	37.3028	129.256
Episyrphus balteatus	34.8136	127.063
Episyrphus balteatus	34.8594	127.833
Episyrphus balteatus	34.8184	128.604
Episyrphus balteatus	34.824	128.694
Episyrphus balteatus	36.1005	126.659
Episyrphus balteatus	36.0562	126.892
Episyrphus balteatus	36.1943	127.184
Episyrphus balteatus	36.0761	127.451
Episyrphus balteatus	36.3118	128.567
Episyrphus balteatus	36.4414	128.821
Episyrphus balteatus	36.4447	129.244
Episyrphus balteatus	36.3196	129.206
Episyrphus balteatus	36.3049	129.323
Episyrphus balteatus	37.4433	127.186
Episyrphus balteatus	37.4401	128.433
Episyrphus balteatus	37.3297	128.304
Episyrphus balteatus	35.8205	127.438
Episyrphus balteatus	35.8017	127.651
Episyrphus balteatus	35.9341	127.566
Episyrphus balteatus	35.8128	127.926
Episyrphus balteatus	35.848	129.503
Episyrphus balteatus	37.1927	128.198
Episyrphus balteatus	35.0778	126.189
Episyrphus balteatus	37.1928	129.078
Episyrphus balteatus	34.5822	126.466
Episyrphus balteatus	37.2046	127.919
Episyrphus balteatus	34.645	126.453
Episyrphus balteatus	35.8141	128.43
Episyrphus balteatus	35.8179	128.873
Episyrphus balteatus	35.9472	129.058
Episyrphus balteatus	35.5374	126.942
Episyrphus balteatus	37.7181	128.721
Episyrphus balteatus	35.5531	126.895
Episyrphus balteatus	35.5327	127.434
Episyrphus balteatus	36.6844	128.341
Episyrphus balteatus	35.5392	127.613
Episyrphus balteatus	35.6394	127.406
Episyrphus balteatus	34.9771	127.858
Episyrphus balteatus	37.7584	126.454
Episyrphus balteatus	36.4771	127.631
Episyrphus balteatus	35.953	129.178
Episyrphus balteatus	35.4764	128.426
Episyrphus balteatus	34.9302	126.812
Episyrphus balteatus	36.5556	127.16
Episyrphus balteatus	36.0677	128.927
Episyrphus balteatus	37.5713	126.888
Episyrphus balteatus	33.3892	126.4
Episyrphus balteatus	36.056	127.57
Episyrphus balteatus	36.0624	128.017
Episyrphus balteatus	37.0445	127.451
Episyrphus balteatus	33.312	126.303
Episyrphus balteatus	34.44	126.572
Episyrphus balteatus	36.8902	126.311
Episyrphus balteatus	34.846	127.847
Episyrphus balteatus	33.2448	126.308
Episyrphus balteatus	37.9662	124.701
Episyrphus balteatus	37.6943	126.309
Episyrphus balteatus	37.6794	127.288
Episyrphus balteatus	36.5132	126.827
Episyrphus balteatus	35.9508	128.866
Episyrphus balteatus	36.3425	128.994
Episyrphus balteatus	35.0895	126.262
Episyrphus balteatus	33.3513	126.306
Episyrphus balteatus	36.9297	129.317
Episyrphus balteatus	37.3707	126.905
Episyrphus balteatus	34.7279	126.904
Episyrphus balteatus	37.3069	127.616
Episyrphus balteatus	34.823	127.696
Episyrphus balteatus	34.7438	127.716
Episyrphus balteatus	34.7285	127.185
Episyrphus balteatus	36.5222	126.723
Episyrphus balteatus	34.9667	128.112
Episyrphus balteatus	35.4859	127.831
Episyrphus balteatus	35.9528	127.453
Episyrphus balteatus	35.3517	128.422
Episyrphus balteatus	36.4306	127.559
Episyrphus balteatus	37.6836	127.544
Episyrphus balteatus	37.2125	128.386
Episyrphus balteatus	34.4628	126.32
Episyrphus balteatus	37.8653	127.823
Episyrphus balteatus	33.3068	126.473
Episyrphus balteatus	37.8013	126.801
Episyrphus balteatus	37.4406	129.16
Episyrphus balteatus	36.3128	126.569
Episyrphus balteatus	36.3039	127.662
Episyrphus balteatus	37.9357	127.629
Episyrphus balteatus	34.9446	126.537
Episyrphus balteatus	37.6287	126.562
Episyrphus balteatus	36.3147	127.281
Episyrphus balteatus	37.9395	126.959
Episyrphus balteatus	36.9362	127.659
Episyrphus balteatus	35.5674	128.697
Episyrphus balteatus	37.8522	126.848
Episyrphus balteatus	35.615	128.056
Episyrphus balteatus	35.5949	128.401
Episyrphus balteatus	35.5589	128.822
Episyrphus balteatus	35.551	128.935
Episyrphus balteatus	36.9335	126.451
Episyrphus balteatus	35.4197	127.688
Episyrphus balteatus	37.7556	127.307
Episyrphus balteatus	36.3649	127.186
Episyrphus balteatus	38.0439	127.442
Episyrphus balteatus	38.1735	128.474
Episyrphus balteatus	37.6593	128.125
Episyrphus balteatus	35.5628	128.576
Episyrphus balteatus	35.6827	128.322
Episyrphus balteatus	36.6889	126.293
Episyrphus balteatus	36.6586	126.866
Episyrphus balteatus	36.9315	128.688
Episyrphus balteatus	37.5859	127.432
Episyrphus balteatus	37.7705	126.232
Episyrphus balteatus	35.3069	126.651
Episyrphus balteatus	35.3111	126.432
Episyrphus balteatus	37.5689	127.1
Episyrphus balteatus	34.961	126.687
Episyrphus balteatus	35.0673	126.69
Episyrphus balteatus	35.054	127.296
Episyrphus balteatus	35.063	127.559
Episyrphus balteatus	36.4202	126.435
Episyrphus balteatus	36.4534	126.671
Episyrphus balteatus	36.3097	127.065
Episyrphus balteatus	36.4355	127.193
Episyrphus balteatus	36.2594	127.204
Episyrphus balteatus	36.3142	127.677
Episyrphus balteatus	35.3122	128.176
Episyrphus balteatus	35.4397	127.44
Episyrphus balteatus	35.3344	127.542
Episyrphus balteatus	38.5724	128.392
Episyrphus balteatus	35.4425	127.931
Episyrphus balteatus	36.5593	128.681
Episyrphus balteatus	36.6899	128.808
Episyrphus balteatus	36.6604	128.702
Episyrphus balteatus	36.5654	128.335
Episyrphus balteatus	35.3617	129.359
Episyrphus balteatus	36.0752	128.699
Episyrphus balteatus	36.2027	128.686
Episyrphus balteatus	34.6472	127.357
Episyrphus balteatus	33.5011	126.795
Episyrphus balteatus	33.3283	126.779
Episyrphus balteatus	37.4458	128.803
Episyrphus balteatus	34.4733	126.931
Episyrphus balteatus	34.6595	126.927
Episyrphus balteatus	36.0674	127.698
Episyrphus balteatus	36.052	128.169
Episyrphus balteatus	35.9786	126.808
Episyrphus balteatus	36.1863	129.065
Episyrphus balteatus	36.064	129.185
Episyrphus balteatus	36.0681	129.309
Episyrphus balteatus	34.7362	127.897
Episyrphus balteatus	35.0611	128.425
Episyrphus balteatus	35.0574	128.56
Episyrphus balteatus	36.2049	126.594
Episyrphus balteatus	36.4221	128.945
Episyrphus balteatus	36.4369	129.408
Episyrphus balteatus	37.3031	127.192
Episyrphus balteatus	37.4214	127.438
Episyrphus balteatus	37.4761	127.674
Episyrphus balteatus	37.4298	127.934
Episyrphus balteatus	35.9348	127.326
Episyrphus balteatus	35.8315	127.811
Episyrphus balteatus	35.8698	127.309
Episyrphus balteatus	37.0597	129.318
Episyrphus balteatus	37.0869	128.802
Episyrphus balteatus	37.0568	127.976
Episyrphus balteatus	34.3884	125.301
Episyrphus balteatus	35.9316	128.063
Episyrphus balteatus	35.9325	128.578
Episyrphus balteatus	35.887	128.925
Episyrphus balteatus	35.8102	128.68
Episyrphus balteatus	37.1877	128.298
Episyrphus balteatus	37.7859	128.786
Episyrphus balteatus	37.7857	128.068
Episyrphus balteatus	35.5761	127.278
Episyrphus balteatus	36.9723	127.334
Episyrphus balteatus	35.53	127.383
Episyrphus balteatus	34.8502	126.914
Episyrphus balteatus	36.5708	127.689
Episyrphus balteatus	35.2322	129.035
Episyrphus balteatus	36.4389	128.08
Episyrphus balteatus	37.3267	127.708
Episyrphus balteatus	36.69	127.767
Episyrphus balteatus	36.0258	127.653
Episyrphus balteatus	33.2801	126.196
Episyrphus balteatus	37.2027	127.426
Episyrphus balteatus	34.9747	128.268
Episyrphus balteatus	36.0135	127.053
Episyrphus balteatus	37.7649	126.535
Episyrphus balteatus	35.7447	127.406
Episyrphus balteatus	36.4886	128.361
Episyrphus balteatus	36.1867	129.208
Episyrphus balteatus	37.2173	129.305
Episyrphus balteatus	34.7734	126.536
Episyrphus balteatus	33.4443	126.32
Episyrphus balteatus	36.4531	127.943
Episyrphus balteatus	33.3649	126.691
Episyrphus balteatus	37.9444	127.087
Episyrphus balteatus	37.4312	128.18
Episyrphus balteatus	35.4832	127.856
Episyrphus balteatus	35.501	127.816
Episyrphus balteatus	34.8453	126.443
Episyrphus balteatus	37.775	126.927
Episyrphus balteatus	35.9304	128.122
Episyrphus balteatus	37.185	127.697
Episyrphus balteatus	37.5578	127.304
Episyrphus balteatus	37.2267	129.09
Episyrphus balteatus	33.5013	126.962
Episyrphus balteatus	33.5484	126.684
Episyrphus balteatus	37.8737	126.738
Episyrphus balteatus	36.484	127.465
Episyrphus balteatus	34.8487	127.222
Episyrphus balteatus	37.4481	128.115
Episyrphus balteatus	35.7885	126.625
Episyrphus balteatus	36.3282	126.795
Episyrphus balteatus	34.8851	126.929
Episyrphus balteatus	34.8741	127.398
Episyrphus balteatus	34.8897	126.318
Episyrphus balteatus	34.7703	126.371
Episyrphus balteatus	33.5289	126.597
Episyrphus balteatus	36.8021	127.192
Episyrphus balteatus	36.8064	127.561
Episyrphus balteatus	38.1516	127.716
Episyrphus balteatus	35.2965	127.927
Episyrphus balteatus	35.5616	129.416
Episyrphus balteatus	35.5987	129.262
Episyrphus balteatus	38.1877	127.143
Episyrphus balteatus	38.0938	127.041
Episyrphus balteatus	37.3494	128.428
Episyrphus balteatus	35.1447	126.983
Episyrphus balteatus	34.5345	126.924
Episyrphus balteatus	35.5964	128.994
Episyrphus balteatus	37.7805	126.309
Episyrphus balteatus	35.6761	128.572
Episyrphus balteatus	36.5317	126.359
Episyrphus balteatus	36.5716	126.938
Episyrphus balteatus	36.5556	127.174
Episyrphus balteatus	36.8265	128.791
Episyrphus balteatus	35.445	126.551
Episyrphus balteatus	35.4064	126.434
Episyrphus balteatus	37.535	126.378
Episyrphus balteatus	37.8478	128.724
Episyrphus balteatus	35.2419	126.306
Episyrphus balteatus	35.1779	127.18
Episyrphus balteatus	35.2055	127.685
Episyrphus balteatus	36.122	125.977
Episyrphus balteatus	36.317	126.695
Episyrphus balteatus	36.3156	126.94
Episyrphus balteatus	36.4449	127.701
Episyrphus balteatus	37.5455	127.562
Episyrphus balteatus	38.0651	127.842
Episyrphus balteatus	38.3147	127.402
Episyrphus balteatus	36.5482	128.822
Episyrphus balteatus	38.2488	127.794
Episyrphus balteatus	36.6799	129.316
Episyrphus balteatus	36.5582	129.321
Episyrphus balteatus	38.1949	128.327
Episyrphus balteatus	36.6773	128.151
Episyrphus balteatus	35.8107	127.079
Episyrphus balteatus	34.3866	126.765
Episyrphus balteatus	37.3054	128.553
Episyrphus balteatus	34.9476	127.067
Episyrphus balteatus	34.82	127.922
Episyrphus balteatus	34.6345	128.252
Episyrphus balteatus	34.7439	128.614
Episyrphus balteatus	35.0714	128.117
Episyrphus balteatus	36.2991	128.432
Episyrphus balteatus	36.4392	128.681
Episyrphus balteatus	36.4148	128.786
Episyrphus balteatus	37.5129	128.544
Episyrphus balteatus	35.8251	127.567
Episyrphus balteatus	35.93	127.931
Episyrphus balteatus	34.3606	126.665
Episyrphus balteatus	34.6757	126.572
Episyrphus balteatus	34.5557	126.702
Episyrphus balteatus	35.7964	128.935
Episyrphus balteatus	35.8246	128.373
Episyrphus balteatus	35.9525	128.643
Episyrphus balteatus	34.85	126.091
Episyrphus balteatus	37.0522	128.445
Episyrphus balteatus	37.8487	127.99
Episyrphus balteatus	36.9673	127.703
Episyrphus balteatus	35.3891	127.08
Episyrphus balteatus	35.6493	127.59
Episyrphus balteatus	35.4179	126.989
Episyrphus balteatus	35.391	126.977
Episyrphus balteatus	35.1778	126.43
Episyrphus balteatus	35.2533	129.061
Episyrphus balteatus	34.3442	126.578
Episyrphus balteatus	36.7	126.852
Episyrphus balteatus	36.0991	129.4
Episyrphus balteatus	37.6661	127.254
Episyrphus balteatus	37.1567	127.439
Episyrphus balteatus	35.7352	127.285
Episyrphus balteatus	37.6311	127.67
Episyrphus balteatus	37.6442	127.654
Episyrphus balteatus	36.0584	127.874
Episyrphus balteatus	37.2366	129.343
Episyrphus balteatus	36.4358	127.855
Episyrphus balteatus	37.4302	127.089
Episyrphus balteatus	36.5709	127.806
Episyrphus balteatus	37.6947	127.438
Episyrphus balteatus	33.4834	126.88
Episyrphus balteatus	37.0163	126.552
Episyrphus balteatus	35.8949	127.74
Episyrphus balteatus	37.1962	128.68
Episyrphus balteatus	34.4719	126.358
Episyrphus balteatus	36.4425	126.812
Episyrphus balteatus	35.0538	126.459
Episyrphus balteatus	37.4234	127.27
Episyrphus balteatus	36.7686	129.22
Episyrphus balteatus	36.9162	129.196
Episyrphus balteatus	36.912	127.931
Episyrphus balteatus	36.9875	128.899
Episyrphus balteatus	38.2873	128.516
Episyrphus balteatus	35.4332	128.189
Episyrphus balteatus	35.3102	128.928
Episyrphus balteatus	36.8314	127.029
Episyrphus balteatus	36.8433	127.286
Episyrphus balteatus	36.8252	126.561
Episyrphus balteatus	37.6278	126.636
Episyrphus balteatus	37.3889	128.093
Episyrphus balteatus	37.0301	128.696
Episyrphus balteatus	35.4819	126.897
Episyrphus balteatus	36.7042	126.411
Episyrphus balteatus	37.6878	127.184
Episyrphus balteatus	35.3147	126.923
Episyrphus balteatus	35.6522	126.491
Episyrphus balteatus	35.0618	127.05
Episyrphus balteatus	35.1935	127.56
Episyrphus balteatus	36.3353	126.365
Episyrphus balteatus	36.438	126.366
Episyrphus balteatus	36.3984	126.896
Episyrphus balteatus	37.0569	126.439
Episyrphus balteatus	37.6848	128.078
Episyrphus balteatus	37.6968	128.455
Episyrphus balteatus	38.4558	128.322
Episyrphus balteatus	36.5271	128.501
Episyrphus balteatus	35.4772	129.377
Episyrphus balteatus	35.0798	129.054
Episyrphus balteatus	35.3068	127.801
Episyrphus balteatus	38.0688	127.935
Episyrphus balteatus	35.3253	127.433
Episyrphus balteatus	35.3331	128.304
Episyrphus balteatus	36.5752	127.335
Episyrphus balteatus	38.2469	127.194
Episyrphus balteatus	36.6835	127.395
Episyrphus balteatus	35.4311	129.061
Episyrphus balteatus	34.4386	127.049
Episyrphus balteatus	36.0523	127.832
Episyrphus balteatus	35.9656	126.946
Episyrphus balteatus	34.9392	127.189
Episyrphus balteatus	34.9382	127.322
Episyrphus balteatus	34.7347	128.014
Episyrphus balteatus	36.3289	128.936
Episyrphus balteatus	36.4363	129.065
Episyrphus balteatus	36.3079	129.053
Episyrphus balteatus	37.4388	128.319
Episyrphus balteatus	37.084	128.533
Episyrphus balteatus	35.281	126.146
Episyrphus balteatus	37.0544	127.83
Episyrphus balteatus	34.6753	125.956
Episyrphus balteatus	34.6873	126.314
Episyrphus balteatus	35.9533	128.683
Episyrphus balteatus	35.9329	128.919
Episyrphus balteatus	37.1962	128.054
Episyrphus balteatus	34.7829	126.134
Episyrphus balteatus	37.1033	128.694
Episyrphus balteatus	35.7332	126.728
Episyrphus balteatus	35.7297	126.638
Episyrphus balteatus	36.8988	128.154
Episyrphus balteatus	35.593	127.222
Episyrphus balteatus	37.9457	127.946
Episyrphus balteatus	37.0639	127.374
Episyrphus balteatus	36.7043	127.84
Episyrphus balteatus	34.8108	128.057
Episyrphus balteatus	36.1696	128.06
Episyrphus balteatus	34.822	128.439
Episyrphus balteatus	35.6762	127.502
Episyrphus balteatus	36.3989	128.512
Episyrphus balteatus	35.2272	126.369
Episyrphus balteatus	37.9758	127.835
Episyrphus balteatus	35.682	127.036
Episyrphus balteatus	33.3618	126.779
Episyrphus balteatus	37.9187	127.167
Episyrphus balteatus	37.4382	127.409
Episyrphus balteatus	36.04	128.129
Episyrphus balteatus	36.6474	126.656
Episyrphus balteatus	35.9189	127.683
Episyrphus balteatus	37.4053	128.9
Episyrphus balteatus	33.4407	126.566
Episyrphus balteatus	34.9692	127.358
Episyrphus balteatus	37.8755	126.752
Episyrphus balteatus	37.7719	124.762
Episyrphus balteatus	37.1488	128.254
Episyrphus balteatus	33.431	126.597
Episyrphus balteatus	35.8254	127.86
Episyrphus balteatus	35.9209	127.827
Episyrphus balteatus	35.2191	129.174
Episyrphus balteatus	36.9627	129.065
Episyrphus balteatus	35.3374	128.175
Episyrphus balteatus	35.3436	128.848
Episyrphus balteatus	35.4076	129.204
Episyrphus balteatus	35.7058	128.937
Episyrphus balteatus	35.6755	129.061
Episyrphus balteatus	35.5608	128.292
Episyrphus balteatus	36.5606	127.038
Episyrphus balteatus	37.527	127.217
Episyrphus balteatus	35.301	127.208
Episyrphus balteatus	37.9757	128.441
Episyrphus balteatus	37.9327	128.315
Episyrphus balteatus	37.5595	127.445
Episyrphus balteatus	34.8278	126.438
Episyrphus balteatus	35.1	126.525
Episyrphus balteatus	35.0548	127.425
Episyrphus balteatus	37.2608	126.311
Episyrphus balteatus	37.6886	128.152
Episyrphus balteatus	36.6876	128.589
Episyrphus balteatus	38.2681	128.252
Episyrphus balteatus	35.017	128.688
Episyrphus balteatus	36.172	128.431
Episyrphus balteatus	37.055	127.182
Episyrphus balteatus	37.3457	128.599
Episyrphus balteatus	34.6105	127.528
Episyrphus balteatus	34.8099	128.233
Episyrphus balteatus	34.6403	128.243
Episyrphus balteatus	36.304	128.691
Episyrphus balteatus	36.3114	128.802
Episyrphus balteatus	37.6689	128.816
Episyrphus balteatus	34.9112	126.07
Episyrphus balteatus	35.0653	126.104
Episyrphus balteatus	34.0718	125.116
Episyrphus balteatus	36.9305	127.954
Episyrphus balteatus	35.5739	127.158
Episyrphus balteatus	35.5999	127.538
Episyrphus balteatus	36.9991	128.21
Episyrphus balteatus	36.9246	128.139
Episyrphus balteatus	35.7057	127.129
Episyrphus balteatus	35.5373	126.656
Episyrphus balteatus	37.0533	127.686
Episyrphus balteatus	37.0378	127.644
Episyrphus balteatus	34.9191	127.095
Episyrphus balteatus	36.0757	127.341
Episyrphus balteatus	37.6697	126.365
Episyrphus balteatus	36.3386	128.058
Episyrphus balteatus	34.614	126.838
Episyrphus balteatus	33.4573	126.337
Episyrphus balteatus	36.0789	129.062
Episyrphus balteatus	36.8542	129.072
Episyrphus balteatus	34.6992	126.988
Episyrphus balteatus	34.8783	126.735
Episyrphus balteatus	35.4428	128.812
Episyrphus balteatus	35.4562	129.321
Episyrphus balteatus	36.1236	127.322
Episyrphus balteatus	36.1337	128.973
Episyrphus balteatus	36.368	129.194
Episyrphus balteatus	35.6786	128.801
Episyrphus balteatus	35.5725	129.291
Episyrphus balteatus	35.6975	129.291
Episyrphus balteatus	36.6855	127.178
Episyrphus balteatus	36.8351	127.545
Episyrphus balteatus	35.1832	126.679
Episyrphus balteatus	35.068	127.68
Episyrphus balteatus	36.2295	126.086
Episyrphus balteatus	37.6839	127.977
Episyrphus balteatus	37.5511	128.188
Episyrphus balteatus	38.2691	127.897
Episyrphus balteatus	36.6885	129.168
Episyrphus balteatus	38.0889	127.976
Episyrphus balteatus	36.6854	129.061
Episyrphus balteatus	37.0769	127.302
Episyrphus balteatus	34.445	127.197
Episyrphus balteatus	35.0747	128.178
Episyrphus balteatus	37.3247	127.77
Episyrphus balteatus	37.554	128.805
Episyrphus balteatus	35.8015	128.193
Episyrphus balteatus	35.3429	126.029
Episyrphus balteatus	33.9423	126.322
Episyrphus balteatus	34.6017	126.594
Episyrphus balteatus	34.7469	126.102
Episyrphus balteatus	34.6208	126.022
Episyrphus balteatus	35.2953	126.678
Episyrphus balteatus	35.6765	127.188
Episyrphus balteatus	37.8684	127.862
Episyrphus balteatus	35.4472	127.141
Episyrphus balteatus	37.8929	128.281
Episyrphus balteatus	37.8715	128.484
Episyrphus balteatus	34.7233	127.612
Episyrphus balteatus	34.8109	126.854
Episyrphus balteatus	36.5674	126.332
Episyrphus balteatus	36.6404	127.196
Episyrphus balteatus	36.4328	127.043
Episyrphus balteatus	34.9246	128.401
Episyrphus balteatus	33.4228	126.756
Episyrphus balteatus	37.0994	127.206
Episyrphus balteatus	36.8242	126.761
Episyrphus balteatus	34.1954	126.568
Episyrphus balteatus	36.5585	126.525
Episyrphus balteatus	36.3062	128.412
Episyrphus balteatus	36.6971	126.172
Episyrphus balteatus	37.5751	126.658
Episyrphus balteatus	38.412	128.44
Episyrphus balteatus	35.4313	128.065
Episyrphus balteatus	37.632	126.486
Episyrphus balteatus	37.349	128.397
Episyrphus balteatus	35.6966	129.174
Episyrphus balteatus	35.6811	128.419
Episyrphus balteatus	36.8248	129.081
Episyrphus balteatus	35.56	127.565
Episyrphus balteatus	35.1489	126.856
Episyrphus balteatus	36.4391	126.549
Episyrphus balteatus	37.2602	126.103
Episyrphus balteatus	37.4876	126.518
Episyrphus balteatus	37.2526	126.591
Episyrphus balteatus	37.6697	128.298
Episyrphus balteatus	37.5466	128.477
Episyrphus balteatus	36.5485	128.932
Episyrphus balteatus	35.1807	128.657
Episyrphus balteatus	34.983	126.155
Episyrphus balteatus	37.0614	129.391
Episyrphus balteatus	34.4356	126.472
Episyrphus balteatus	35.826	129.278
Episyrphus balteatus	37.7288	128.203
Episyrphus balteatus	37.7743	128.854
Episyrphus balteatus	37.8246	128.283
Episyrphus balteatus	35.4139	127.172
Episyrphus balteatus	35.5804	127.681
Episyrphus balteatus	36.1912	128.343
Episyrphus balteatus	36.4375	128.145
Episyrphus balteatus	36.5431	127.925
Episyrphus balteatus	36.4349	126.941
Episyrphus balteatus	37.4449	129.054
Episyrphus balteatus	37.9483	127.804
Episyrphus balteatus	37.8247	127.66
Episyrphus balteatus	34.3312	126.708
Episyrphus balteatus	37.3549	127.573
Episyrphus balteatus	35.0658	126.847
Episyrphus balteatus	36.5908	128.066
Episyrphus balteatus	37.23	128.46
Episyrphus balteatus	36.31	127.816
Episyrphus balteatus	36.3442	127.473
Episyrphus balteatus	33.4703	126.492
Episyrphus balteatus	33.5163	126.542
Episyrphus balteatus	38.1554	127.456
Episyrphus balteatus	35.5761	128.421
Episyrphus balteatus	36.4733	126.665
Episyrphus balteatus	36.432	126.89
Episyrphus balteatus	35.3531	127.652
Episyrphus balteatus	35.5753	129.417
Episyrphus balteatus	35.7058	129.424
Episyrphus balteatus	37.6717	125.694
Episyrphus balteatus	35.1858	127.318
Episyrphus balteatus	38.4096	128.329
Episyrphus balteatus	38.0927	127.319
Episyrphus balteatus	36.6907	128.695
Episyrphus balteatus	35.4405	127.558
Episyrphus balteatus	36.574	129.19
Episyrphus balteatus	35.8463	126.693
Episyrphus balteatus	36.4287	129.302
Episyrphus balteatus	35.9313	128.201
Episyrphus balteatus	35.9308	127.657
Episyrphus balteatus	34.7898	125.985
Episyrphus balteatus	35.8094	128.326
Episyrphus balteatus	37.1062	128.004
Episyrphus balteatus	36.7973	127.688
Episyrphus balteatus	36.7885	128.33
Episyrphus balteatus	37.9257	128.146
Episyrphus balteatus	36.1127	128.313
Episyrphus balteatus	33.2969	126.68
Episyrphus balteatus	36.1319	128.841
Episyrphus balteatus	36.4101	126.606
Episyrphus balteatus	34.3581	126.67
Episyrphus balteatus	37.1038	127.609
Episyrphus balteatus	36.5708	127.282
Episyrphus balteatus	34.6786	126.403
Episyrphus balteatus	37.4161	127.684
Episyrphus balteatus	36.0929	127.173
Episyrphus balteatus	43.4858	131.975
Episyrphus balteatus	25.9836	85.6799
Episyrphus balteatus	30.3172	120.125
Episyrphus balteatus	43.9007	125.642
Episyrphus balteatus	37.4125	129.141
Episyrphus balteatus	36.0811	126.811
Episyrphus balteatus	37.5608	128.936
Episyrphus balteatus	37.6967	128.564
Episyrphus balteatus	37.4261	129.187
Episyrphus balteatus	36.3399	127.922
Episyrphus balteatus	37.7677	128.442
Episyrphus balteatus	37.4742	127.654
Episyrphus balteatus	36.3031	128.021
Episyrphus balteatus	37.5549	128.017
Episyrphus balteatus	36.4092	127.789
Episyrphus balteatus	37.8342	128.087
Episyrphus balteatus	36.197	126.9
Episyrphus balteatus	35.0714	128.39
Episyrphus balteatus	37.41	127.94
Episyrphus balteatus	36.1972	126.826
Episyrphus balteatus	36.3811	128.483
Episyrphus balteatus	36.457	128.309
Episyrphus balteatus	37.6946	128.929
Episyrphus balteatus	36.4341	127.337
Episyrphus balteatus	37.8226	128.188
Episyrphus balteatus	37.8339	128.075
Episyrphus balteatus	36.428	128.585
Episyrphus balteatus	34.853	128.602
Episyrphus balteatus	36.176	127.064
Episyrphus balteatus	37.6424	128.704
Episyrphus balteatus	36.3926	128.183
Episyrphus balteatus	37.5354	128.663
Episyrphus balteatus	37.6582	128.175
Episyrphus balteatus	37.8178	128.358
Episyrphus balteatus	37.6627	128.858
Episyrphus balteatus	37.5363	128.114
Episyrphus balteatus	36.3492	126.79
Episyrphus balteatus	37.4119	128.306
Episyrphus balteatus	36.2819	128.602
Episyrphus balteatus	35.0694	128.031
Episyrphus balteatus	36.433	127.097
Episyrphus balteatus	37.6106	127.788
Episyrphus balteatus	37.5622	128.699
Episyrphus balteatus	36.3124	126.617
Episyrphus balteatus	37.4253	127.899
Episyrphus balteatus	35.0906	127.901
Episyrphus balteatus	37.571	127.79
Episyrphus balteatus	29.9011	121.62
Episyrphus balteatus	32.0574	118.874
Episyrphus balteatus	32.1215	118.781
Episyrphus balteatus	33.256	126.353
Episyrphus balteatus	33.2448	126.56
Episyrphus balteatus	33.09	139.8
Episyrphus balteatus	51.797	87.309
Episyrphus balteatus	41.8702	71.9729
Episyrphus balteatus	32.776	103.623
Episyrphus balteatus	34.95	135.283
Episyrphus balteatus	34.9667	135.083
Episyrphus balteatus	34.9833	135.2
Episyrphus balteatus	34.8667	135.367
Episyrphus balteatus	35	134.983
Episyrphus balteatus	35.0667	134.817
Episyrphus balteatus	35.05	135.15
Episyrphus balteatus	35.0833	135.2
Episyrphus balteatus	35.4167	135.833
Episyrphus balteatus	35.1167	135.267
Episyrphus balteatus	34.8667	135.3
Episyrphus balteatus	35.0167	134.867
Episyrphus balteatus	35.0667	135.383
Episyrphus balteatus	34.9167	134.85
Episyrphus balteatus	35.1833	134.85
Episyrphus balteatus	35.0167	135.05
Episyrphus balteatus	34.9	134.917
Episyrphus balteatus	35.25	135
Episyrphus balteatus	35.1333	135.167
Episyrphus balteatus	34.8333	134.95
Episyrphus balteatus	35.15	135.117
Episyrphus balteatus	35.15	134.833
Episyrphus balteatus	36.3502	129.384
Episyrphus balteatus	36.9291	127.235
Episyrphus balteatus	48.7451	135.863
Episyrphus balteatus	31.011	103.613
Episyrphus balteatus	50.26	137.493
Episyrphus balteatus	43.6999	141.562
Episyrphus balteatus	35.352	133.544
Episyrphus balteatus	27.4532	89.6398
Episyrphus balteatus	50.81	136.399
Episyrphus balteatus	26.736	128.23
Episyrphus balteatus	27.655	85.2659
Episyrphus balteatus	24.247	120.977
Episyrphus balteatus	22.009	121.571
Episyrphus balteatus	24.756	121.596
Episyrphus balteatus	42.6335	141.143
Episyrphus balteatus	35.1005	127.599
Episyrphus balteatus	33.9536	126.336
Episyrphus balteatus	35.6877	127.726
Episyrphus balteatus	37.4097	128.51
Episyrphus balteatus	36.0151	128.625
Episyrphus balteatus	37.3878	129.012
Episyrphus balteatus	36.3978	127.266
Episyrphus balteatus	34.79	135.39
Episyrphus balteatus	23.0667	120.754
Episyrphus balteatus	23.678	120.558
Episyrphus balteatus	23.5486	121.396
Episyrphus balteatus	42.8765	74.6802
Episyrphus balteatus	7.42995	126.168
Episyrphus balteatus	28.441	129.585
Episyrphus balteatus	35.9672	140.176
Episyrphus balteatus	36.1897	140.146
Episyrphus balteatus	35.6673	127.854
Episyrphus balteatus	34.2823	74.6182
Episyrphus balteatus	25.5213	91.2554
Episyrphus balteatus	37.7342	115.641
Episyrphus balteatus	28.9391	79.7892
Episyrphus balteatus	35.898	139.648
Episyrphus balteatus	35.6966	139.241
Episyrphus balteatus	30.6492	103.694
Episyrphus balteatus	45.424	141.001
Episyrphus balteatus	25.1383	121.515
Episyrphus balteatus	22.6574	120.287
Episyrphus balteatus	33.8333	73.7667
Episyrphus balteatus	34.6378	135.402
Episyrphus balteatus	35.7793	139.669
Episyrphus balteatus	25.2652	121.584
Episyrphus balteatus	34.309	135.367
Episyrphus balteatus	37.4019	126.68
Episyrphus balteatus	34.4001	132.468
Episyrphus balteatus	35.6868	119.389
Episyrphus balteatus	30.377	103.409
Episyrphus balteatus	34.051	139.528
Episyrphus balteatus	38.0733	104.691
Episyrphus balteatus	35.9933	139.508
Episyrphus balteatus	40.0089	116.203
Episyrphus balteatus	41.753	123.37
Episyrphus balteatus	35.0344	129.146
Episyrphus balteatus	25.5823	115.803
Episyrphus balteatus	25.015	121.537
Episyrphus balteatus	48.017	106.852
Episyrphus balteatus	40.5157	66.7876
Episyrphus balteatus	31.3885	121.527
Episyrphus balteatus	35.8097	139.542
Episyrphus balteatus	31.1688	121.581
Episyrphus balteatus	34.7526	127.861
Episyrphus balteatus	24.1982	121.484
Episyrphus balteatus	29.7246	118.996
Episyrphus balteatus	36.5062	118.54
Episyrphus balteatus	35.6313	139.226
Episyrphus balteatus	53.8543	84.8618
Episyrphus balteatus	24.8058	120.978
Episyrphus balteatus	35.7203	139.947
Episyrphus balteatus	42.9157	132.725
Episyrphus balteatus	40.0365	116.26
Episyrphus balteatus	24.1215	120.817
Episyrphus balteatus	53.4837	85.5382
Episyrphus balteatus	26.1999	119.353
Episyrphus balteatus	54.647	88.6724
Episyrphus balteatus	22.2661	113.995
Episyrphus balteatus	23.2602	120.502
Episyrphus balteatus	34.9564	137.15
Episyrphus balteatus	24.6816	121.237
Episyrphus balteatus	22.2434	113.975
Episyrphus balteatus	37.5513	127.385
Episyrphus balteatus	31.5129	120.238
Episyrphus balteatus	35.1551	129.153
Episyrphus balteatus	30.4091	119.42
Episyrphus balteatus	22.4749	114.363
Episyrphus balteatus	35.6275	139.623
Episyrphus balteatus	22.6072	113.884
Episyrphus balteatus	35.7366	139.859
Episyrphus balteatus	35.5731	139.502
Episyrphus balteatus	51.4899	104.236
Episyrphus balteatus	23.8905	121.051
Episyrphus balteatus	22.2466	114.177
Episyrphus balteatus	30.1162	120.002
Episyrphus balteatus	42.8808	74.582
Episyrphus balteatus	29.4192	122.188
Episyrphus balteatus	30.8853	121.893
Episyrphus balteatus	30.319	119.45
Episyrphus balteatus	31.9222	120.509
Episyrphus balteatus	29.4749	119.038
Episyrphus balteatus	35.546	72.5872
Episyrphus balteatus	22.3742	114.266
Episyrphus balteatus	53.806	81.3098
Episyrphus balteatus	27.7252	85.359
Episyrphus balteatus	49.9212	82.7084
Episyrphus balteatus	29.9917	122.198
Episyrphus balteatus	34.6687	135.146
Episyrphus balteatus	28.1042	113.034
Episyrphus balteatus	51.5809	105.242
Episyrphus balteatus	39.9901	116.208
Episyrphus balteatus	22.141	113.562
Episyrphus balteatus	30.554	120.414
Episyrphus balteatus	23.6721	120.797
Episyrphus balteatus	22.3838	114.108
Episyrphus balteatus	36.4112	138.238
Episyrphus balteatus	31.0395	121.405
Episyrphus balteatus	35.6818	139.295
Episyrphus balteatus	30.6026	119.832
Episyrphus balteatus	30.9065	103.563
Episyrphus balteatus	25.1837	121.519
Episyrphus balteatus	35.7659	139.645
Episyrphus balteatus	47.2542	142.807
Episyrphus balteatus	39.7646	116.332
Episyrphus balteatus	25.619	115.81
Episyrphus balteatus	35.6454	139.937
Episyrphus balteatus	35.6971	127.928
Episyrphus balteatus	36.3986	138.577
Episyrphus balteatus	33.7442	75.1278
Episyrphus balteatus	27.6507	84.3513
Episyrphus balteatus	23.7185	113.735
Episyrphus balteatus	35.8147	127.153
Episyrphus balteatus	39.7338	118.439
Episyrphus balteatus	31.7862	119.309
Episyrphus balteatus	35.6391	139.862
Episyrphus balteatus	43.1073	131.876
Episyrphus balteatus	30.5271	120.991
Episyrphus balteatus	36.3675	127.362
Episyrphus balteatus	36.8231	138.207
Episyrphus balteatus	36.6506	127.124
Episyrphus balteatus	18.8045	98.918
Episyrphus balteatus	43.2235	77.8386
Episyrphus balteatus	34.3079	117.153
Episyrphus balteatus	23.1689	113.362
Episyrphus balteatus	24.7499	121.148
Episyrphus balteatus	37.2609	140.417
Episyrphus balteatus	36.6385	126.377
Episyrphus balteatus	8.15968	124.994
Episyrphus balteatus	24.8393	121.531
Episyrphus balteatus	36.0254	126.994
Episyrphus balteatus	30.9017	121.976
Episyrphus balteatus	28.9059	105.447
Episyrphus balteatus	54.9601	82.8394
Episyrphus balteatus	35.9027	139.533
Episyrphus balteatus	34.6591	133.95
Episyrphus balteatus	41.7338	75.0981
Episyrphus balteatus	23.7533	90.4244
Episyrphus balteatus	24.5701	92.4628
Episyrphus balteatus	37.2431	122.436
Episyrphus balteatus	30.7333	76.7794
Episyrphus balteatus	35.4747	135.388
Episyrphus balteatus	31.985	118.639
Episyrphus balteatus	37.9337	114.906
Episyrphus balteatus	31.0041	121.455
Episyrphus balteatus	40.1509	116.266
Episyrphus balteatus	32.463	104.834
Episyrphus balteatus	35.7128	139.089
Episyrphus balteatus	34.6656	135.151
Episyrphus balteatus	24.9631	121.298
Episyrphus balteatus	28.5145	120.784
Episyrphus balteatus	54.9736	82.948
Episyrphus balteatus	36.3616	120.682
Episyrphus balteatus	54.8596	83.0673
Episyrphus balteatus	35.4102	139.31
Episyrphus balteatus	41.3441	69.3154
Episyrphus balteatus	54.9326	83.1895
Episyrphus balteatus	30.5309	119.281
Episyrphus balteatus	42.9599	131.846
Episyrphus balteatus	37.3381	122.386
Episyrphus balteatus	34.9518	137.198
Episyrphus balteatus	35.7567	139.924
Episyrphus balteatus	36.7771	139.438
Episyrphus balteatus	24.1143	121.222
Episyrphus balteatus	22.5841	114.056
Episyrphus balteatus	43.229	77.7593
Episyrphus balteatus	34.2793	74.1937
Episyrphus balteatus	31.2666	121.425
Episyrphus balteatus	24.7496	121.27
Episyrphus balteatus	51.8656	104.841
Episyrphus balteatus	25.5203	115.722
Episyrphus balteatus	35.1613	137.534
Episyrphus balteatus	54.8642	83.2067
Episyrphus balteatus	25.1327	121.593
Episyrphus balteatus	35.739	139.537
Episyrphus balteatus	34.7089	133.965
Episyrphus balteatus	38.0225	114.466
Episyrphus balteatus	31.4912	120.312
Episyrphus balteatus	35.4235	139.553
Episyrphus balteatus	23.7192	120.877
Episyrphus balteatus	40.0454	116.424
Episyrphus balteatus	32.0682	119.012
Episyrphus balteatus	36.2545	137.979
Episyrphus balteatus	35.0234	135.667
Episyrphus balteatus	22.8047	113.959
Episyrphus balteatus	54.8318	83.0883
Episyrphus balteatus	35.4698	135.428
Episyrphus balteatus	39.7989	116.463
Episyrphus balteatus	23.59	120.724
Episyrphus balteatus	29.1734	121.043
Episyrphus balteatus	37.272	127.435
Episyrphus balteatus	32.473	105.843
Episyrphus balteatus	53.2235	83.6936
Episyrphus balteatus	31.2005	121.793
Episyrphus balteatus	22.7304	114.244
Episyrphus balteatus	51.5888	105.318
Episyrphus balteatus	27.6551	117.95
Episyrphus balteatus	34.6806	125.19
Episyrphus balteatus	36.7242	139.668
Episyrphus balteatus	43.2203	142.863
Episyrphus balteatus	17.6984	73.9678
Episyrphus balteatus	30.6843	104.01
Episyrphus balteatus	53.6998	84.8898
Episyrphus balteatus	37.8752	112.527
Episyrphus balteatus	28.4057	121.104
Episyrphus balteatus	24.3669	120.806
Episyrphus balteatus	34.9515	138.163
Episyrphus balteatus	32.0128	112.142
Episyrphus balteatus	32.0933	118.601
Episyrphus balteatus	55.9961	92.7495
Episyrphus balteatus	30.1697	119.648
Episyrphus balteatus	22.6431	114.39
Episyrphus balteatus	23.7273	120.623
Episyrphus balteatus	27.0666	114.006
Episyrphus balteatus	37.894	120.76
Episyrphus balteatus	35.1193	138.938
Episyrphus balteatus	56.1318	69.4012
Episyrphus balteatus	55.0512	73.5295
Episyrphus balteatus	24.4064	120.648
Episyrphus balteatus	53.7874	73.8931
Episyrphus balteatus	25.0824	121.674
Episyrphus balteatus	31.8616	117.257
Episyrphus balteatus	40.835	111.766
Episyrphus balteatus	40.6054	117.6
Episyrphus balteatus	30.6151	114.322
Episyrphus balteatus	29.5519	120.862
Episyrphus balteatus	34.8384	134.69
Episyrphus balteatus	39.7267	115.967
Episyrphus balteatus	42.9539	126.743
Episyrphus balteatus	31.403	120.748
Episyrphus balteatus	33.7046	74.939
Episyrphus balteatus	23.9691	120.928
Episyrphus balteatus	51.8812	105.019
Episyrphus balteatus	35.7933	139.868
Episyrphus balteatus	6.01646	116.591
Episyrphus balteatus	43.3196	77.2481
Episyrphus balteatus	34.858	134.545
Episyrphus balteatus	31.1963	121.665
Episyrphus balteatus	55.1633	83.3533
Episyrphus balteatus	34.4515	135.459
Episyrphus balteatus	37.853	127.621
Episyrphus balteatus	22.8749	121.177
Episyrphus balteatus	31.8256	113.918
Episyrphus balteatus	43.9145	144.179
Episyrphus balteatus	37.2391	131.869
Episyrphus balteatus	38.9011	121.49
Episyrphus balteatus	35.8542	128.563
Episyrphus balteatus	30.2872	120.065
Episyrphus balteatus	40.4795	71.7448
Episyrphus balteatus	18.719	108.857
Episyrphus balteatus	30.4004	120.283
Episyrphus balteatus	29.3353	110.438
Episyrphus balteatus	36.789	127.28
Episyrphus balteatus	32.0483	118.536
Episyrphus balteatus	54.9658	82.8287
Episyrphus balteatus	35.4311	135.158
Episyrphus balteatus	38.269	140.85
Episyrphus balteatus	18.5696	98.5364
Episyrphus balteatus	49.9115	82.7055
Episyrphus balteatus	34.19	131.657
Episyrphus balteatus	34.0554	131.807
Episyrphus balteatus	34.3695	131.805
Episyrphus balteatus	33.96	131.221
Episyrphus balteatus	34.1781	131.473
Episyrphus balteatus	34.2639	131.956
Episyrphus balteatus	34.4093	131.721
Episyrphus balteatus	34.408	131.399
Episyrphus balteatus	34.0641	131.281
Episyrphus balteatus	34.2902	130.952
Episyrphus balteatus	28.0122	120.646
Episyrphus balteatus	35.6548	127.94
Episyrphus balteatus	23.5863	81.173
Episyrphus balteatus	4.489	100.895
Episyrphus balteatus	32.15	74.1833
Episyrphus balteatus	34.7889	72.7604
Episyrphus balteatus	45.1006	136.502
Episyrphus balteatus	34.4165	135.37
Episyrphus balteatus	20.2852	100.057
Episyrphus balteatus	40.1903	141.053
Episyrphus balteatus	39.5875	141.394
Episyrphus balteatus	39.4125	141.194
Episyrphus balteatus	40.2402	141.115
Episyrphus balteatus	39.5542	140.769
Episyrphus balteatus	40.0292	141.556
Episyrphus balteatus	39.7125	141.219
Episyrphus balteatus	39.8208	141.169
Episyrphus balteatus	40.0292	141.806
Episyrphus balteatus	38.9625	141.119
Episyrphus balteatus	39.6625	141.031
Episyrphus balteatus	40.1486	141.103
Episyrphus balteatus	39.9375	141.194
Episyrphus balteatus	39.8125	141.131
Episyrphus balteatus	40.1569	141.065
Episyrphus balteatus	39.7958	141.031
Episyrphus balteatus	39.6708	141.056
Episyrphus balteatus	39.5542	140.731
Episyrphus balteatus	39.9375	140.869
Episyrphus balteatus	39.6125	141.519
Episyrphus balteatus	39.0042	141.644
Episyrphus balteatus	40.2625	141.806
Episyrphus balteatus	38.9875	141.744
Episyrphus balteatus	39.5708	140.894
Episyrphus balteatus	39.7042	141.306
Episyrphus balteatus	39.5958	141.594
Episyrphus balteatus	40.0458	141.294
Episyrphus balteatus	39.7292	141.119
Episyrphus balteatus	39.7708	141.319
Episyrphus balteatus	39.1292	140.919
Episyrphus balteatus	39.8042	140.931
Episyrphus balteatus	40.0458	141.406
Episyrphus balteatus	39.3375	141.669
Episyrphus balteatus	39.4292	140.706
Episyrphus balteatus	39.5792	141.481
Episyrphus balteatus	39.6042	140.844
Episyrphus balteatus	38.9208	141.256
Episyrphus balteatus	38.9542	141.056
Episyrphus balteatus	39.2542	140.769
Episyrphus balteatus	39.6042	141.319
Episyrphus balteatus	39.1792	141.744
Episyrphus balteatus	40.0625	141.706
Episyrphus balteatus	39.6542	141.219
Episyrphus balteatus	39.7125	141.344
Episyrphus balteatus	39.1125	141.194
Episyrphus balteatus	40.1208	141.319
Episyrphus balteatus	39.6875	141.969
Episyrphus balteatus	39.8542	141.806
Episyrphus balteatus	39.6292	141.469
Episyrphus balteatus	40.0792	141.031
Episyrphus balteatus	39.4792	141.506
Episyrphus balteatus	39.1542	141.806
Episyrphus balteatus	38.9542	141.456
Episyrphus balteatus	39.4792	141.306
Episyrphus balteatus	40.2569	141.103
Episyrphus balteatus	39.0542	141.106
Episyrphus balteatus	40.1042	141.394
Episyrphus balteatus	39.7042	140.919
Episyrphus balteatus	38.9792	140.781
Episyrphus balteatus	39.6208	141.156
Episyrphus balteatus	39.4625	141.056
Episyrphus balteatus	39.4292	140.994
Episyrphus balteatus	37.5041	131.837
Episyrphus balteatus	37.4861	130.823
Episyrphus balteatus	30.998	103.614
Episyrphus balteatus	36.6	136.883
Episyrphus balteatus	36.7	136.9
Episyrphus balteatus	36.1338	127.985
Episyrphus balteatus	36.1291	128.78
Episyrphus balteatus	36.1179	128.629
Episyrphus balteatus	36.7624	128.443
Episyrphus balteatus	43.5775	104.69
Episyrphus balteatus	37.8586	128.202
Episyrphus balteatus	37.6557	128.077
Episyrphus balteatus	34.3696	126.904
Episyrphus balteatus	35.347	127.713
Episyrphus balteatus	35.2703	126.362
Episyrphus balteatus	35.3116	126.802
Episyrphus balteatus	37.5231	126.439
Episyrphus balteatus	36.3028	126.836
Episyrphus balteatus	37.256	126.471
Episyrphus balteatus	38.4391	128.422
Episyrphus balteatus	38.1377	126.99
Episyrphus balteatus	35.2442	128.947
Episyrphus balteatus	35.3103	128.809
Episyrphus balteatus	36.5544	129.427
Episyrphus balteatus	35.1986	128.065
Episyrphus balteatus	36.345	129.029
Episyrphus balteatus	37.6863	129.02
Episyrphus balteatus	34.6722	126.616
Episyrphus balteatus	34.4075	126.104
Episyrphus balteatus	37.0539	128.057
Episyrphus balteatus	36.6402	127.814
Episyrphus balteatus	35.3949	126.756
Episyrphus balteatus	36.807	127.404
Episyrphus balteatus	36.3387	127.015
Episyrphus balteatus	36.6622	127.868
Episyrphus balteatus	37.4163	127.341
Episyrphus balteatus	37.4371	126.413
Episyrphus balteatus	36.5371	128.486
Episyrphus balteatus	37.1508	127.674
Episyrphus balteatus	34.7901	127.125
Episyrphus balteatus	36.5886	126.477
Episyrphus balteatus	36.3619	127.561
Episyrphus balteatus	24.8333	69.4333
Episyrphus balteatus	16.189	107.852
Episyrphus balteatus	23.141	120.308
Episyrphus balteatus	35.7934	127.704
Episyrphus balteatus	24.8228	102.793
Episyrphus balteatus	33.9	73.3833
Episyrphus balteatus	24.0131	85.3917
Episyrphus balteatus	35.6283	140.247
Episyrphus balteatus	35.1826	140.116
Episyrphus balteatus	35.6782	140.209
Episyrphus balteatus	35.7616	140.059
Episyrphus balteatus	35.7282	140.159
Episyrphus balteatus	35.8234	140.27
Episyrphus balteatus	35.7199	140.009
Episyrphus balteatus	23.5249	90.1652
Episyrphus balteatus	25.9483	89.4521
Episyrphus balteatus	35.594	128.245
Episyrphus balteatus	32.1483	105.514
Episyrphus balteatus	33.8878	108.279
Episyrphus balteatus	40.1066	116.735
Episyrphus balteatus	39.5173	116.616
Episyrphus balteatus	31.5887	110.49
Episyrphus balteatus	28.1872	113.086
Episyrphus balteatus	29.6594	91.1767
Episyrphus balteatus	32.37	111.7
Episyrphus balteatus	38.87	115.51
Episyrphus balteatus	39.81	115.54
Episyrphus balteatus	46.53	118.663
Episyrphus balteatus	45.68	117.57
Episyrphus balteatus	35.16	112.13
Episyrphus balteatus	35.44	111.98
Episyrphus balteatus	36.6072	112.079
Episyrphus balteatus	40.54	117.49
Episyrphus balteatus	40.14	117.51
Episyrphus balteatus	39.84	115.58
Episyrphus balteatus	39.24	114.66
Episyrphus balteatus	39.34	114.62
Episyrphus balteatus	25.9466	119.265
Episyrphus balteatus	28.0666	102.119
Episyrphus balteatus	27.6853	102.209
Episyrphus balteatus	26.6136	102.268
Episyrphus balteatus	26.5637	102.475
Episyrphus balteatus	27.364	102.275
Episyrphus balteatus	28.5312	102.15
Episyrphus balteatus	27.4538	101.404
Episyrphus balteatus	27.0516	101.978
Episyrphus balteatus	26.504	101.744
Episyrphus balteatus	26.3465	101.878
Episyrphus balteatus	28.0403	105.622
Episyrphus balteatus	27.8719	104.592
Episyrphus balteatus	27.9166	104.547
Episyrphus balteatus	28.2367	105.059
Episyrphus balteatus	32.0395	105.477
Episyrphus balteatus	32.1361	105.399
Episyrphus balteatus	31.5371	107.612
Episyrphus balteatus	31.7763	107.718
Episyrphus balteatus	31.4872	107.963
Episyrphus balteatus	31.1774	104.131
Episyrphus balteatus	31.1632	104.07
Episyrphus balteatus	24.136	97.787
Episyrphus balteatus	24.2455	102.507
Episyrphus balteatus	38.8558	115.49
Episyrphus balteatus	41.2	124.667
Episyrphus balteatus	37.2833	111.733
Episyrphus balteatus	35.1167	104.417
Episyrphus balteatus	24.3833	102.167
Episyrphus balteatus	26.3667	103.667
Episyrphus balteatus	32.0833	118.05
Episyrphus balteatus	32.1667	118.133
Episyrphus balteatus	30.3008	114.153
Episyrphus balteatus	35.2856	115.504
Episyrphus balteatus	33.7563	107.908
Episyrphus balteatus	34.6195	108.88
Episyrphus balteatus	27.1297	117.272
Episyrphus balteatus	37.4291	112.59
Episyrphus balteatus	25.1364	102.757
Episyrphus balteatus	38.8503	114.59
Episyrphus balteatus	35.3	113.867

## Sheet: Lysiphlebia_japonica
Table S1F Occurrence records of Lysiphleia japonica used in the modeling
Species	Latitude	Longitude
Lysiphleia japonica	34.8196	138.126
Lysiphleia japonica	32.7117	131.308
Lysiphleia japonica	33.4784	130.926
Lysiphleia japonica	31.9107	131.424
Lysiphleia japonica	23.23	89.86
Lysiphleia japonica	35.021	135.756
Lysiphleia japonica	33.7497	129.691
Lysiphleia japonica	28.3772	129.494
Lysiphleia japonica	32.7896	130.742
Lysiphleia japonica	33.4953	133.544
Lysiphleia japonica	42.6341	141.606
Lysiphleia japonica	43.0645	141.347
Lysiphleia japonica	43.0645	141.348
Lysiphleia japonica	31.7194	131.061
Lysiphleia japonica	31.9109	131.424
Lysiphleia japonica	32.7051	131.298
Lysiphleia japonica	36.5654	139.883
Lysiphleia japonica	23.234	89.8594
Lysiphleia japonica	23.5863	81.173
Lysiphleia japonica	29.183	118.5
Lysiphleia japonica	42.8167	141.6
Lysiphleia japonica	36.7674	137.469
